# Supplementary material for: Structure and regulation of the cellulose degradome in Clostridium cellulolyticum
Source: Biotechnol Biofuels. 2013 May 8;6:73. doi: 10.1186/1754-6834-6-73 (PMC3656788; doi:10.1186/1754-6834-6-73)
Supplement: Additional file 3: Table S2 — The normalized transcript abundance (NTA) of all genes under various carbon subtrates in Clostridium cellulolyticum. [file 1754-6834-6-73-S3.xlsx]

## Sheet: Sheet1
Contig_ID	Gene_ID	Function	NTA_Glucose	NTA_Cellobiose	NTA_Xylose	NTA_Cellulose	NTA_Xylan	NTA_Corn stover
4002584_1	Ccel_0001	chromosomal replication initiator protein DnaA	3.2	10.0766	4.77748	9.37948	3.99033	5.01158
4002584_1	Ccel_0002	DNA polymerase III, beta subunit	4.9	5.64637	5.30831	11.7913	3.99033	3.90734
4002584_1	Ccel_0003	RNA-binding S4 domain protein	5.4	8.07865	7.25469	18.223	8.42402	4.07722
4002584_1	Ccel_0004	DNA replication and repair protein RecF	0.6	0.694938	1.06166	2.67985	1.77348	0.594595
4002584_1	Ccel_0005	hypothetical protein	7.7	2.17168	19.1099	16.6151	0	6.79537
4002584_1	Ccel_0006	DNA gyrase, B subunit	9.9	8.59986	21.3512	15.9451	10.6409	11.2124
4002584_1	Ccel_0007	Cobyrinic acid ac-diamide synthase	3.8	6.94938	10.4987	9.1115	2.66022	4.16216
4002584_1	Ccel_0008	parB-like partition protein	4.9	9.64226	12.504	7.50358	11.971	6.37066
4002584_1	Ccel_0009	hypothetical protein	3.7	6.08071	12.445	11.3894	1.77348	2.46332
4002584_1	Ccel_0010	TPR repeat-containing protein	4.3	15.3755	18.756	9.37948	8.42402	12.9961
4002584_1	Ccel_0011	CDP-diacylglycerol/serine O-phosphatidyltransferase	31.7	88.344	85.4638	92.4549	50.5441	94.7104
4002584_1	Ccel_0012	HAD-superfamily hydrolase, subfamily IA, variant 1	1.8	2.43228	2.59517	3.21582	1.33011	0.509653
4002584_1	Ccel_0013	hypothetical protein	0.6	5.47264	4.06971	2.27787	4.87707	3.65251
4002584_1	Ccel_0014	hypothetical protein	0.9	21.1956	69.4209	9.51347	3.10359	20.0463
4002584_1	Ccel_0015	sigmaK-factor processing regulatory BofA	0	0	0.176944	0.267985	0	0
4002584_1	Ccel_0016	pyruvate flavodoxin/ferredoxin oxidoreductase domain protein	184.3	215.257	115.721	288.486	244.297	150.942
4002584_1	Ccel_0017	spore coat protein, CotS family	0.8	0.694938	4.24665	0.401978	0.886739	1.69884
4002584_1	Ccel_0018	formate-tetrahydrofolate ligase FTHFS	2.5	13.8119	10.6166	5.09172	3.54696	2.97297
4002584_1	Ccel_0019	hypothetical protein	0	1.12927	8.19839	0	0	0.679537
4002584_1	Ccel_0020	protein of unknown function DUF1021	245.7	583.835	646.67	1376.37	493.027	1508.4
4002584_1	Ccel_0021	Peptidoglycan-binding LysM	0.5	0.608071	9.7319	1.60791	1.77348	0.849421
4002584_1	Ccel_0022	4-diphosphocytidyl-2C-methyl-D-erythritol kinase	1.7	11.0321	14.9223	4.01978	3.99033	6.96525
4002584_1	Ccel_0023	transcriptional regulator, GntR family	6.1	4.08276	8.84718	5.3597	3.10359	2.03861
4002584_1	Ccel_0024	AAA ATPase central domain protein	8	8.16552	13.0938	12.0593	11.971	5.35135
4002584_1	Ccel_0025	phage shock protein A, PspA	32.7	68.7989	47.7748	35.91	71.8259	37.0347
4002584_1	Ccel_0026	GCN5-related N-acetyltransferase	6.8	11.9008	8.55228	11.6574	8.42402	7.72973
4002584_1	Ccel_0027	hypothetical protein	10.1	12.2483	9.14209	9.37948	12.8577	8.57915
4002584_1	Ccel_0028	protein of unknown function DUF342	5.8	5.5595	5.24933	6.02967	14.6312	9.76834
4002584_1	Ccel_0029	hypothetical protein	3.8	2.69288	3.18499	6.96761	4.87707	1.6139
4002584_1	Ccel_0030	holo-acyl-carrier-protein synthase	3.4	4.16963	3.36193	8.17355	3.10359	3.65251
4002584_1	Ccel_0031	metallophosphoesterase	0.6	0.260602	0.884718	1.33993	0	0.764479
4002584_1	Ccel_0032	hypothetical protein	1.7	1.56361	0.766756	2.27787	3.54696	0.934363
4002584_1	Ccel_0033	NLP/P60 protein	1	2.77975	1.35657	2.81384	0	1.95367
4002584_1	Ccel_0034	Monogalactosyldiacylglycerol synthase	0	0.0868673	0.235925	0.133993	0	0.42471
4002584_1	Ccel_0035	spore cortex-lytic enzyme	0	0	4.01072	0.267985	0	0.764479
4002584_1	Ccel_0036	germination protein YpeB	0.1	0.521204	4.30563	0.133993	0.44337	0.42471
4002584_1	Ccel_0037	transcriptional regulator, MarR family	1.2	2.25855	1.59249	1.07194	1.33011	0
4002584_1	Ccel_0038	peptide deformylase	1.2	5.0383	2.12332	0.669963	9.75413	0
4002584_1	Ccel_0039	S-layer domain protein	1.7	5.5595	2.65416	7.2356	9.75413	2.97297
4002584_1	Ccel_0040	Abortive infection protein	10.8	5.47264	4.89544	18.625	2.21685	3.82239
4002584_1	Ccel_0041	IstB domain protein ATP-binding protein	7.9	3.12722	5.83914	14.4712	3.54696	5.52124
4002584_1	Ccel_0042	primosome, DnaD subunit	2.2	4.95143	5.13137	5.22571	2.66022	5.77606
4002584_1	Ccel_0043	Ferritin Dps family protein	1929.6	1309	1149.19	1495.09	1331.44	3722.16
4002584_1	Ccel_0044	extracellular solute-binding protein family 5	6.3	18.2421	4.06971	15.0072	23.0552	28.4556
4002584_1	Ccel_0045	oligopeptide/dipeptide ABC transporter, ATPase subunit	1.3	4.08276	0.648794	3.88578	6.20717	2.88803
4002584_1	Ccel_0046	oligopeptide/dipeptide ABC transporter, ATPase subunit	0.9	1.04241	0.235925	1.20593	7.98065	2.03861
4002584_1	Ccel_0047	binding-protein-dependent transport systems inner membrane component	0	1.47674	0.235925	1.7419	1.77348	2.80309
4002584_1	Ccel_0048	binding-protein-dependent transport systems inner membrane component	0.3	1.47674	0.294906	2.94784	1.33011	0.849421
4002584_1	Ccel_0049	methyl-accepting chemotaxis sensory transducer	1.6	6.25444	5.30831	40.3318	340.064	72.1158
4002584_1	Ccel_0050	diacylglycerol kinase catalytic region	0.2	0.173735	0.648794	0.267985	3.54696	0.169884
4002584_1	Ccel_0051	nuclease SbcCD, D subunit	0.7	0.434336	0.176944	0.267985	0	0.594595
4002584_1	Ccel_0052	SMC domain protein	1	1.21614	0.707775	1.07194	2.21685	1.10425
4002584_1	Ccel_0053	1,4-alpha-glucan branching enzyme	4.4	1.21614	3.36193	5.3597	3.99033	4.2471
4002584_1	Ccel_0054	periplasmic sugar-binding protein	2.6	1.56361	3.00804	2.81384	3.99033	1.6139
4002584_1	Ccel_0055	ribosomal protein S6	40.8	38.9165	28.9008	138.414	17.7348	23.529
4002584_1	Ccel_0056	single-strand binding protein	55.1	91.6449	46.4182	223.098	54.9778	67.0193
4002584_1	Ccel_0057	ribosomal protein S18	129.2	586.18	422.247	379.333	375.977	408.232
4002584_1	Ccel_0058	transcriptional regulator, XRE family	2.8	4.86457	3.95174	11.7913	0	12.1467
4002584_1	Ccel_0059	hypothetical protein	1	0.95554	0.294906	0	0	0.594595
4002584_1	Ccel_0060	hypothetical protein	0.1	0.260602	0.353887	0	0	0.0849421
4002584_1	Ccel_0061	transposase IS200-family protein	0	3.90903	0.530831	8.44153	0	2.80309
4002584_1	Ccel_0062	hydrolase (metallo-beta-lactamase superfamily)-like protein	5.4	7.73119	8.72922	9.51347	0.886739	7.13514
4002584_1	Ccel_0063	hypothetical protein	2.6	0.694938	1.65147	1.7419	0	1.78378
4002584_1	Ccel_0064	hypothetical protein	2.5	0.608071	1.47453	3.88578	0	0.594595
4002584_1	Ccel_0065	SMC domain protein	2	0.434336	1.41555	2.67985	0.44337	0.934363
4002584_1	Ccel_0066	type III restriction protein res subunit	0.4	0	0.117962	0.267985	0	0.509653
4002584_1	Ccel_0067	integrase family protein	1.1	0.608071	0.530831	0.53597	0	0.42471
4002584_1	Ccel_0068	integrase family protein	0.7	0.0868673	0.235925	0.53597	0	1.6139
4002584_1	Ccel_0069	integrase family protein	0.4	0	0.235925	0.669963	0	0.934363
4002584_1	Ccel_0070	hypothetical protein	1	0	0.648794	0.669963	0	2.12355
4002584_1	Ccel_0071	SEC-C motif domain protein	0.2	0.0868673	0.0589812	0.267985	0.44337	0.42471
4002584_1	Ccel_0072	hypothetical protein	1.5	2.95349	5.30831	1.8759	1.77348	1.10425
4002584_1	Ccel_0073	hypothetical protein	1.1	6.34131	4.95442	6.16366	0.886739	0.254826
4002584_1	Ccel_0074	hypothetical protein	0.2	1.91108	3.53887	1.8759	0	2.03861
4002584_1	Ccel_0075	ribosomal protein S18	65.8	386.125	461.764	111.08	171.584	308.764
4002584_1	Ccel_0076	hypothetical protein	1.5	1.47674	2.8311	4.42176	3.54696	1.35907
4002584_1	Ccel_0077	hypothetical protein	7.1	7.20998	22	8.30754	3.54696	15.4595
4002584_1	Ccel_0078	prephenate dehydratase	14.3	20.1532	17.8713	23.8507	7.53728	10.7876
4002584_1	Ccel_0079	hypothetical protein	16.1	11.2927	12.9169	14.2032	4.87707	4.07722
4002584_1	Ccel_0080	phosphoesterase RecJ domain protein	9.1	7.99179	6.95979	11.3894	8.86739	15.9691
4002584_1	Ccel_0081	ribosomal protein L9	19.5	22.6724	18.0483	10.5854	32.8094	18.6023
4002584_1	Ccel_0082	replicative DNA helicase	14.6	18.2421	13.1528	10.7194	24.3853	18.6873
4002584_1	Ccel_0083	tRNA(Ile)-lysidine synthetase	2	7.90492	2.71314	2.54586	6.20717	3.39768
4002584_1	Ccel_0084	hypoxanthine phosphoribosyltransferase	1.8	10.9453	6.84182	3.6178	20.8384	5.01158
4002584_1	Ccel_0085	ATP-dependent metalloprotease FtsH	6.6	18.8502	9.31903	13.1313	9.75413	14.1853
4002584_1	Ccel_0086	hypothetical protein	0.7	6.68878	1.23861	1.33993	3.10359	1.18919
4002584_1	Ccel_0087	S-adenosylmethionine synthetase	25.2	79.1361	18.0483	15.8111	41.2334	29.4749
4002584_1	Ccel_0088	hypothetical protein	0.8	0.781805	5.07239	3.34981	0	0.679537
4002584_1	Ccel_0089	exonuclease V subunit alpha	1.3	2.25855	3.18499	1.20593	3.10359	1.6139
4002584_1	Ccel_0090	phosphoribosyltransferase	17.1	12.6826	10.5576	20.2329	8.86739	12.9961
4002584_1	Ccel_0091	regulatory protein, MerR	32.8	128.39	90.6542	64.1824	341.838	66.5946
4002584_1	Ccel_0092	Anti-sigma-28 factor FlgM family protein	9.2	1.99795	3.89276	11.7913	19.5083	8.49421
4002584_1	Ccel_0093	FlgN family protein	6.9	3.56156	4.12869	12.9973	64.2886	18.9421
4002584_1	Ccel_0094	flagellar hook-associated protein FlgK	2.1	2.43228	1.06166	4.28776	21.7251	13.0811
4002584_1	Ccel_0095	flagellar hook-associated protein FlgK	1.5	1.12927	0.412869	2.14388	9.75413	2.37838
4002584_1	Ccel_0096	flagellar hook-associated protein 3	2.8	3.47469	1.41555	2.94784	19.9516	6.62548
4002584_1	Ccel_0097	hypothetical protein	2.7	4.08276	2.8311	3.75179	33.2527	13.5907
4002584_1	Ccel_0098	protein of unknown function DUF180	0.8	1.56361	3.83378	2.41187	10.1975	7.22008
4002584_1	Ccel_0099	carbon storage regulator, CsrA	0.8	2.17168	4.95442	2.67985	15.0746	5.43629
4002584_1	Ccel_0100	flagellin domain protein	30.6	49.1669	30.5523	74.2319	244.297	144.232
4002584_1	Ccel_0101	flagellin domain protein	27	46.6477	25.9517	32.0242	177.791	111.444
4002584_1	Ccel_0102	flagellin domain protein	58	37.0054	22.6488	84.6833	258.928	181.012
4002584_1	Ccel_0103	hypothetical protein	0	0.781805	0.47185	0.53597	0	0.169884
4002584_1	Ccel_0104	flagellar protein FlaG protein	11.4	10.1635	8.25737	26.3965	55.8646	40.2625
4002584_1	Ccel_0105	flagellar hook-associated 2 domain protein	7.5	3.47469	3.65684	8.84351	23.0552	15.6293
4002584_1	Ccel_0106	flagellar protein FliS	7.4	8.33926	10.8525	16.3471	39.9033	25.7375
4002584_1	Ccel_0107	FlgN family protein	5.5	15.2018	15.0992	9.51347	46.1104	30.9189
4002584_1	Ccel_0108	Kelch repeat protein	260.1	545.005	319.501	123.005	112.173	118.409
4002584_1	Ccel_0109	hypothetical protein	1.1	3.12722	1.35657	4.55575	1.77348	2.29344
4002584_1	Ccel_0110	Radical SAM domain protein	0	0.781805	0.707775	0	0	0
4002584_1	Ccel_0111	serine/threonine protein kinase	0.4	2.34542	0.294906	0.669963	2.66022	2.71815
4002584_1	Ccel_0112	SAF domain protein	0	0	0.176944	0	0	0.679537
4002584_1	Ccel_0113	hypothetical protein	0	0	0	0	0	0.934363
4002584_1	Ccel_0114	type II secretion system protein E	0	0	0	0.133993	0	0.0849421
4002584_1	Ccel_0115	hypothetical protein	0	0	0.117962	0	0	0
4002584_1	Ccel_0116	hypothetical protein	0	0.0868673	0.294906	0	0	0
4002584_1	Ccel_0117	hypothetical protein	0	0.694938	0	0.133993	2.21685	0
4002584_1	Ccel_0118	hypothetical protein	0	0.694938	0.589812	0.133993	2.66022	0
4002584_1	Ccel_0119	hypothetical protein	0	0	0.707775	0	0	0
4002584_1	Ccel_0120	hypothetical protein	0.2	0	0.235925	0.401978	0	0
4002584_1	Ccel_0121	hypothetical protein	0.3	0	0	0	0	0
4002584_1	Ccel_0122	Radical SAM domain protein	0	0.173735	0.294906	0.669963	0	0
4002584_1	Ccel_0123	ABC transporter related	11.7	14.6806	10.6166	12.8633	5.7638	22.5097
4002584_1	Ccel_0124	DEAD/DEAH box helicase domain protein	8.5	7.38372	5.0134	5.62769	6.20717	18.8571
4002584_1	Ccel_0125	transcriptional regulator, AraC family	11	3.56156	4.24665	9.51347	1.33011	8.83398
4002584_1	Ccel_0126	3-isopropylmalate dehydratase, large subunit	32.3	8.51299	40.756	14.2032	6.65054	15.1197
4002584_1	Ccel_0127	3-isopropylmalate dehydratase, small subunit	58	10.1635	58.9223	29.7464	7.09391	15.9691
4002584_1	Ccel_0128	3-isopropylmalate dehydrogenase	112.9	20.3269	208.558	93.7948	45.6671	62.6873
4002584_1	Ccel_0129	protein of unknown function DUF6 transmembrane	0.2	0	0.117962	0.669963	0	0.764479
4002584_1	Ccel_0130	hypothetical protein	0	0	0.648794	0.267985	0	0
4002584_1	Ccel_0131	cyanophycinase	0	0	0.825737	0	0	0
4002584_1	Ccel_0132	cyanophycin synthetase	0	0.347469	0.353887	0	0	0
4002584_1	Ccel_0133	hypothetical protein	2.1	6.25444	9.7319	2.41187	2.21685	1.18919
4002584_1	Ccel_0134	biotin/acetyl-CoA-carboxylase ligase	1.2	11.8139	8.31635	2.54586	1.77348	2.46332
4002584_1	Ccel_0135	hypothetical protein	8.2	27.1894	15.571	10.8534	43.8936	10.3629
4002584_1	Ccel_0136	putative transcriptional acitvator, Baf family	7	11.6402	10.6756	5.89567	18.1782	8.57915
4002584_1	Ccel_0137	L-lactate dehydrogenase	35.9	76.0088	28.6059	93.6608	78.0331	61.3282
4002584_1	Ccel_0138	malic protein NAD-binding	140.8	121.527	179.893	224.84	223.458	142.363
4002584_1	Ccel_0139	Mannitol dehydrogenase domain protein	0.2	0.0868673	0.0589812	0.401978	0.886739	9.34363
4002584_1	Ccel_0140	mannonate dehydratase	0.2	0.347469	0.235925	0.267985	0	4.07722
4002584_1	Ccel_0141	Glycosyl hydrolase 67 middle domain protein	0.7	1.12927	0.530831	1.07194	2.21685	11.1274
4002584_1	Ccel_0142	transcriptional regulator, AraC family	0.2	0.173735	0.353887	1.07194	0.44337	1.69884
4002584_1	Ccel_0143	binding-protein-dependent transport systems inner membrane component	0	0	0.176944	3.6178	0	16.9884
4002584_1	Ccel_0144	binding-protein-dependent transport systems inner membrane component	0	0	0	7.36959	0.886739	30.9189
4002584_1	Ccel_0145	extracellular solute-binding protein family 1	0.8	0.260602	0.0589812	27.0665	6.20717	74.0695
4002584_1	Ccel_0146	polysaccharide deacetylase	5	1.65048	3.30295	4.42176	4.4337	7.89961
4002584_1	Ccel_0147	two component transcriptional regulator, AraC family	1.4	0.868673	1.65147	4.82373	11.971	3.2278
4002584_1	Ccel_0148	putative sensor with HAMP domain	0.6	0.173735	0.47185	0.803955	1.33011	0.339768
4002584_1	Ccel_0149	two component transcriptional regulator, AraC family	0.4	0.260602	0.117962	0.803955	0.886739	1.01931
4002584_1	Ccel_0150	extracellular solute-binding protein family 1	2.9	2.51915	1.41555	20.6349	477.952	73.6448
4002584_1	Ccel_0151	binding-protein-dependent transport systems inner membrane component	0.3	0.173735	0.412869	1.8759	91.3341	11.3822
4002584_1	Ccel_0152	binding-protein-dependent transport systems inner membrane component	0.4	0.0868673	0.294906	1.7419	68.7223	9.93822
4002584_1	Ccel_0153	glycoside hydrolase family 10	0.4	0.0868673	0.235925	1.7419	61.185	8.32432
4002584_1	Ccel_0154	glycoside hydrolase family 2 TIM barrel	0.2	0.173735	0.589812	0.267985	0.886739	0.594595
4002584_1	Ccel_0155	Orn/Lys/Arg decarboxylase major region	3.8	9.98973	6.9008	8.30754	4.4337	11.5521
4002584_1	Ccel_0156	thymidylate kinase	10.4	19.3714	12.0912	18.491	20.395	24.6332
4002584_1	Ccel_0157	protein of unknown function DUF970	29	18.0684	21.1153	22.5108	46.5538	30.9189
4002584_1	Ccel_0158	protein of unknown function DUF327	28.8	10.8584	13.6836	19.8309	27.9323	28.9653
4002584_1	Ccel_0159	DNA polymerase III, delta prime subunit	25.7	9.64226	13.5657	11.6574	33.2527	25.5676
4002584_1	Ccel_0160	PSP1 domain protein	14.2	11.2059	10.6756	15.1412	22.6119	15.4595
4002584_1	Ccel_0161	4Fe-4S ferredoxin iron-sulfur binding domain protein	226.2	142.897	472.853	1005.21	272.229	230.788
4002584_1	Ccel_0162	Methyltransferase type 11	2	1.04241	1.47453	0.937948	3.54696	2.29344
4002584_1	Ccel_0163	Uroporphyrin-III C/tetrapyrrole (Corrin/Porphyrin) methyltransferase	1.1	1.12927	1.00268	1.07194	5.7638	1.86873
4002584_1	Ccel_0164	transcriptional regulator, AbrB family	131.9	140.638	271.137	911.418	2069.21	1155.3
4002584_1	Ccel_0165	nucleoside recognition domain protein	0	0	0.235925	0.133993	0	0.764479
4002584_1	Ccel_0166	nucleoside recognition domain protein	0.6	0.260602	1.17962	0.53597	0	0.254826
4002584_1	Ccel_0167	hypothetical protein	1.5	2.51915	3.00804	1.8759	2.21685	1.27413
4002584_1	Ccel_0168	hydrolase, TatD family	5	6.34131	7.96247	5.76168	3.10359	4.07722
4002584_1	Ccel_0169	hypothetical protein	3.7	0.781805	2.35925	3.21582	4.87707	1.78378
4002584_1	Ccel_0170	3D domain protein	26.7	68.4514	90.4182	55.4729	54.0911	36.5251
4002584_1	Ccel_0171	dimethyladenosine transferase	0.3	4.7777	3.65684	1.8759	0	2.6332
4002584_1	Ccel_0172	hypothetical protein	0	0.260602	3.59786	0.669963	0.44337	0.254826
4002584_1	Ccel_0173	hemerythrin-like metal-binding protein	289.1	294.48	246.542	287.548	210.157	369.838
4002584_1	Ccel_0174	protein of unknown function DUF710	306.2	303.08	235.512	261.152	282.87	519.931
4002584_1	Ccel_0175	metalloenzyme domain protein	5.9	3.47469	2.41823	3.08183	3.99033	3.90734
4002584_1	Ccel_0176	peptidase U32	2.3	0.868673	1.23861	1.7419	3.10359	2.71815
4002584_1	Ccel_0177	deoxyuridine 5'-triphosphate nucleotidohydrolase Dut	5.9	0.781805	1.12064	3.08183	3.99033	6.11583
4002584_1	Ccel_0178	GTP-binding proten HflX	1.6	2.51915	1.8874	3.34981	3.54696	5.69112
4002584_1	Ccel_0179	NUDIX hydrolase	46.6	31.7934	47.3619	108.936	56.3079	74.9189
4002584_1	Ccel_0180	protein of unknown function UPF0029	4.1	11.4665	14.0375	6.29765	19.0649	10.4479
4002584_1	Ccel_0181	protein of unknown function DUF28	24.9	54.8132	53.8499	30.5503	62.9585	30.834
4002584_1	Ccel_0182	hypothetical protein	4.3	4.34336	12.563	19.2949	4.4337	3.05792
4002584_1	Ccel_0183	hypothetical protein	17.4	43.6074	16.6327	57.2148	11.0842	16.9884
4002584_1	Ccel_0184	pseudo	0.1	0.434336	0.294906	0	0	0.0849421
4002584_1	Ccel_0185	hypothetical protein	2.2	3.90903	3.7748	3.34981	2.21685	1.86873
4002584_1	Ccel_0186	transcriptional regulator, AraC family	1	2.25855	1.59249	0.401978	0	0.594595
4002584_1	Ccel_0187	hypothetical protein	0.3	3.64842	2.30027	0.937948	0	0.254826
4002584_1	Ccel_0188	methyltransferase small	6.5	2.51915	4.12869	6.16366	2.21685	5.35135
4002584_1	Ccel_0189	hypothetical protein	13.4	4.2565	8.72922	12.7293	5.32044	6.54054
4002584_1	Ccel_0190	hypothetical protein	13.4	0.694938	2.94906	6.69963	1.33011	1.69884
4002584_1	Ccel_0191	Appr-1-p processing domain protein	5.6	2.17168	3.36193	5.3597	3.10359	3.31274
4002584_1	Ccel_0192	NADPH-dependent FMN reductase	0.8	0.694938	0.530831	0.669963	3.99033	0.42471
4002584_1	Ccel_0193	hypothetical protein	0.8	3.12722	2.24129	5.22571	13.3011	6.03089
4002584_1	Ccel_0194	metal dependent phosphohydrolase	0.2	0.173735	0	0.401978	17.2914	0.0849421
4002584_1	Ccel_0195	ABC transporter related	6	7.99179	13.5067	5.09172	3.10359	1.69884
4002584_1	Ccel_0196	putative ABC transporter, permease protein	3.4	4.43023	5.83914	2.67985	2.21685	3.2278
4002584_1	Ccel_0197	protein of unknown function DUF1113	4.4	1.47674	3.59786	3.6178	5.7638	0.764479
4002584_1	Ccel_0198	two component transcriptional regulator, AraC family	0	0.0868673	0.235925	0.133993	1.33011	0
4002584_1	Ccel_0199	putative sensor with HAMP domain	0	0.0868673	0.117962	0	0	0
4002584_1	Ccel_0200	extracellular solute-binding protein family 1	0	0.0868673	2.8311	0.267985	0	0
4002584_1	Ccel_0201	binding-protein-dependent transport systems inner membrane component	0	0.781805	0.117962	0.267985	0	0
4002584_1	Ccel_0202	binding-protein-dependent transport systems inner membrane component	0	0	0.0589812	0.267985	0	0
4002584_1	Ccel_0203	glycoside hydrolase family 3 domain protein	2.8	8.68673	2.77212	12.5953	9.75413	7.55985
4002584_1	Ccel_0204	NusG antitermination factor	0	0.173735	0.412869	0	3.99033	0
4002584_1	Ccel_0205	tRNA synthetase class I (M)	2.4	7.90492	10.4397	3.21582	3.10359	2.80309
4002584_1	Ccel_0206	hypothetical protein	11.5	29.7086	34.3271	14.8732	30.1491	14.1004
4002584_1	Ccel_0207	transposase IS3/IS911 family protein	0	0	0	0	0	0
4002584_1	Ccel_0208	Integrase catalytic region	0	0	0	0	0	0
4002584_1	Ccel_0209	Xanthine/uracil/vitamin C permease	0	0.0868673	0.9437	0	3.99033	0
4002584_1	Ccel_0210	Acetyl xylan esterase	2.4	3.21409	1.94638	3.08183	0.886739	0.594595
4002584_1	Ccel_0211	ATPase	0.4	0.173735	1.29759	0.669963	0	1.27413
4002584_1	Ccel_0212	phosphoenolpyruvate carboxykinase (GTP)	169	246.095	274.499	310.059	219.911	229.344
4002584_1	Ccel_0213	hypothetical protein	0.4	0.608071	1.71046	1.33993	3.10359	1.35907
4002584_1	Ccel_0214	Glucuronate isomerase	2.5	1.82421	2.65416	3.08183	3.10359	1.18919
4002584_1	Ccel_0215	protein of unknown function DUF255	0.1	0.260602	0.176944	0.267985	0.44337	0.339768
4002584_1	Ccel_0216	transcriptional regulator, PadR-like family	0	0.868673	2.18231	3.48381	0	1.27413
4002584_1	Ccel_0217	hypothetical protein	0.3	0.694938	0.235925	0.267985	0	0.0849421
4002584_1	Ccel_0218	Methyltransferase type 11	0	0	0.589812	0.669963	0	0.254826
4002584_1	Ccel_0219	methyl-accepting chemotaxis sensory transducer	0.6	0.781805	0.884718	1.20593	7.53728	0.254826
4002584_1	Ccel_0220	Integrase catalytic region	0	0	0	0	0	0
4002584_1	Ccel_0221	methyl-accepting chemotaxis sensory transducer	0	0	0.235925	0.133993	0	0.0849421
4002584_1	Ccel_0222	transcriptional regulator, GntR family	0	4.7777	3.65684	1.33993	1.77348	1.18919
4002584_1	Ccel_0223	ABC transporter related	0.2	0.434336	0.707775	0.133993	0	0.169884
4002584_1	Ccel_0224	hypothetical protein	0.9	0	1.41555	1.47392	0	0.764479
4002584_1	Ccel_0225	hypothetical protein	0.4	3.99589	3.42091	11.9253	1.77348	5.43629
4002584_1	Ccel_0226	hypothetical protein	14.9	121.788	15.748	71.0161	10.1975	158.247
4002584_1	Ccel_0227	hypothetical protein	2.1	6.60191	1.23861	4.95773	1.77348	1.35907
4002584_1	Ccel_0228	RNA polymerase, sigma-24 subunit, ECF subfamily	1.5	10.0766	2.47721	1.7419	0.886739	1.35907
4002584_1	Ccel_0229	hypothetical protein	2.4	3.47469	2.8311	6.56564	0	5.861
4002584_1	Ccel_0230	NUDIX hydrolase	3.5	2.17168	5.42627	14.6052	3.99033	2.46332
4002584_1	Ccel_0231	glycoside hydrolase family 9	29.7	0.868673	1.76944	6.29765	2.21685	7.72973
4002584_1	Ccel_0232	hypothetical protein	5.7	0.173735	0.117962	2.00989	0	0.0849421
4002584_1	Ccel_0233	C_GCAxxG_C_C family protein	9.3	27.3632	8.7882	13.8012	13.7445	13.5058
4002584_1	Ccel_0234	cadmium-translocating P-type ATPase	1.4	1.47674	1.35657	3.21582	3.54696	8.49421
4002584_1	Ccel_0235	Heavy metal transport/detoxification protein	4.4	3.30096	3.53887	7.36959	16.4047	20.8958
4002584_1	Ccel_0236	transcriptional regulator, ArsR family	7	3.47469	2.8311	10.3174	2.66022	7.98456
4002584_1	Ccel_0237	peptidase U57 YabG	0	0	0.117962	0	0	0
4002584_1	Ccel_0238	hypothetical protein	0.4	0.0868673	0.530831	0.669963	0	0.849421
4002584_1	Ccel_0239	hypothetical protein	3.4	4.7777	2.41823	6.43164	0	2.71815
4002584_1	Ccel_0240	hypothetical protein	0.7	1.04241	1.00268	2.14388	0.886739	0.679537
4002584_1	Ccel_0241	hypothetical protein	1.1	3.99589	3.18499	3.34981	0	0.679537
4002584_1	Ccel_0242	DNA polymerase III, subunits gamma and tau	0.7	3.04035	0.589812	0.669963	0.886739	1.52896
4002584_1	Ccel_0243	hypothetical protein	4.8	18.1553	9.02413	8.84351	12.4143	6.54054
4002584_1	Ccel_0244	recombination protein RecR	8.1	20.935	12.9169	17.687	19.0649	9.25869
4002584_1	Ccel_0245	hypothetical protein	0.8	1.91108	1.23861	1.47392	0.886739	0.339768
4002584_1	Ccel_0246	two component transcriptional regulator, winged helix family	0.1	1.12927	0.648794	0.401978	0	3.56757
4002584_1	Ccel_0247	histidine kinase	0.3	0.260602	0.412869	0.669963	1.77348	1.01931
4002584_1	Ccel_0248	DHHA2 domain protein	6.9	6.34131	6.95979	10.1834	3.10359	5.26641
4002584_1	Ccel_0249	hypothetical protein	0	0	0	0.133993	0	0
4002584_1	Ccel_0250	hypothetical protein	0	0.521204	0	0.401978	0	0.934363
4002584_1	Ccel_0251	Spore coat protein CotH	0.1	0	0.176944	0	0	0
4002584_1	Ccel_0252	protein of unknown function DUF21	2.1	6.42818	9.31903	12.1933	2.21685	5.861
4002584_1	Ccel_0253	hypothetical protein	36.6	49.5143	57.6836	110.142	953.688	111.699
4002584_1	Ccel_0254	hypothetical protein	30.3	58.896	53.7909	105.988	911.125	111.954
4002584_1	Ccel_0255	peptide chain release factor 1	5.4	20.5875	13.8606	12.4613	58.5248	23.6988
4002584_1	Ccel_0256	zinc/iron permease	0.5	0.0868673	0.707775	0.53597	2.21685	1.78378
4002584_1	Ccel_0257	Sua5/YciO/YrdC/YwlC family protein	3.9	2.95349	1.71046	4.42176	2.66022	3.2278
4002584_1	Ccel_0258	protein tyrosine phosphatase	1.5	3.73529	2.53619	0.803955	1.33011	2.37838
4002584_1	Ccel_0259	sugar-phosphate isomerase, RpiB/LacA/LacB family	20.6	53.5971	37.9249	18.893	42.5635	36.61
4002584_1	Ccel_0260	uracil phosphoribosyltransferase	10.4	21.1956	12.2681	16.8831	29.7058	15.3745
4002584_1	Ccel_0261	CMP/dCMP deaminase zinc-binding	11.1	35.4418	24.4772	25.7266	39.4599	18.9421
4002584_1	Ccel_0262	UDP-N-acetylglucosamine 2-epimerase	15	24.4966	16.5737	25.1906	15.0746	22.3398
4002584_1	Ccel_0263	OmpA/MotB domain protein	3.3	16.0704	4.95442	10.1834	4.87707	20.1313
4002584_1	Ccel_0264	MotA/TolQ/ExbB proton channel	3.1	6.68878	2.06434	7.2356	7.53728	13.251
4002584_1	Ccel_0265	hypothetical protein	9.7	49.08	32.1448	24.2527	6.20717	5.18147
4002584_1	Ccel_0266	ATP synthase F0, A subunit	30.8	121.788	86.1126	36.714	22.6119	30.749
4002584_1	Ccel_0267	ATP synthase F0, C subunit	54.7	475.772	286.944	196.567	159.613	199.359
4002584_1	Ccel_0268	ATP synthase F0, B subunit	26.7	184.767	90.0054	17.553	69.609	30.749
4002584_1	Ccel_0269	ATP synthase F1, delta subunit	30.3	63.5868	25.8338	7.63758	27.4889	8.83398
4002584_1	Ccel_0270	ATP synthase F1, alpha subunit	14.6	54.292	22.1769	9.51347	18.1782	9.34363
4002584_1	Ccel_0271	ATP synthase F1, gamma subunit	14.8	45.4316	18.2842	8.03955	25.7154	5.09653
4002584_1	Ccel_0272	ATP synthase F1, beta subunit	22.8	45.779	29.6086	16.2131	35.0262	8.57915
4002584_1	Ccel_0273	ATP synthase F1, epsilon subunit	32.5	182.682	78.7989	47.0314	123.7	47.0579
4002584_1	Ccel_0274	S-layer domain protein	2.3	1.21614	2.12332	2.00989	4.4337	1.6139
4002584_1	Ccel_0275	S-layer domain protein	2.4	1.04241	1.12064	2.54586	2.66022	1.44402
4002584_1	Ccel_0276	fibronectin, type III	2.1	1.82421	1.00268	1.33993	8.42402	1.52896
4002584_1	Ccel_0277	Fibronectin type III domain protein	1.9	1.99795	1.23861	1.20593	8.42402	1.6139
4002584_1	Ccel_0278	S-layer domain protein	2	1.21614	1.71046	1.47392	3.99033	1.18919
4002584_1	Ccel_0279	Protein of unknown function DUF1779	0.1	0.0868673	0.176944	0.133993	0	0
4002584_1	Ccel_0280	UDP-N-acetylglucosamine 1-carboxyvinyltransferase	0	0.260602	0	0.267985	0.886739	0.0849421
4002584_1	Ccel_0281	stage II sporulation protein D	0.2	0.781805	0.884718	0.401978	0	0.594595
4002584_1	Ccel_0282	Peptidase M23	1.2	1.56361	53.7909	2.27787	11.5276	2.54826
4002584_1	Ccel_0283	D-alanine/D-alanine ligase	1.6	3.82216	2.30027	0.803955	0.886739	1.44402
4002584_1	Ccel_0284	hypothetical protein	4.2	6.68878	3.36193	0	2.66022	1.69884
4002584_1	Ccel_0285	arginyl-tRNA synthetase	6.6	9.64226	8.43432	8.30754	8.86739	10.0232
4002584_1	Ccel_0286	polysaccharide deacetylase	21.8	11.0321	15.9839	15.2752	5.7638	34.7413
4002584_1	Ccel_0287	methyl-accepting chemotaxis sensory transducer	17.6	39.9589	25.5389	17.419	15.0746	30.4093
4002584_1	Ccel_0288	hypothetical protein	1.7	6.42818	3.59786	0.803955	5.7638	2.12355
4002584_1	Ccel_0289	S-layer domain protein	2.3	9.98973	3.83378	0.937948	7.98065	3.2278
4002584_1	Ccel_0290	carboxyl-terminal protease	2.5	5.12517	4.54155	3.75179	5.7638	1.6139
4002584_1	Ccel_0291	CTP synthase	9.8	35.355	11.4424	22.9127	14.6312	15.5444
4002584_1	Ccel_0292	stage II sporulation protein R	0	1.30301	7.66756	3.21582	1.33011	0.0849421
4002584_1	Ccel_0293	MgtC/SapB transporter	0.3	0	1.35657	0.267985	0	0.169884
4002584_1	Ccel_0294	ATPase, P-type (transporting), HAD superfamily, subfamily IC	0.4	0.781805	1.12064	0.267985	1.33011	0.339768
4002584_1	Ccel_0295	ABC transporter related	28.9	12.7695	11.2064	19.6969	7.09391	28.2008
4002584_1	Ccel_0296	ABC-2 type transporter	26.4	5.2989	5.83914	20.0989	2.21685	11.2124
4002584_1	Ccel_0297	hypothetical protein	45.4	6.86251	9.20107	28.5404	3.10359	20.0463
4002584_1	Ccel_0298	hypothetical protein	53.4	26.0602	17.9303	58.0188	26.1588	56.1467
4002584_1	Ccel_0299	hypothetical protein	0.2	0	0.412869	0.669963	0	0.679537
4002584_1	Ccel_0300	hypothetical protein	1.7	6.86251	8.61126	4.42176	0.886739	2.88803
4002584_1	Ccel_0301	hypothetical protein	1.8	1.04241	2.18231	2.67985	0	0.0849421
4002584_1	Ccel_0302	dihydroxy-acid dehydratase	5.2	12.7695	24.6542	3.75179	5.7638	11.8069
4002584_1	Ccel_0303	acetolactate synthase, large subunit, biosynthetic type	16	14.5068	33.8552	9.91545	3.99033	16.8185
4002584_1	Ccel_0304	DEAD/DEAH box helicase domain protein	3.8	1.21614	2.06434	3.6178	0.44337	4.58687
4002584_1	Ccel_0305	ribosomal protein L33	17.3	99.8105	60.3968	40.3318	36.7997	76.7027
4002584_1	Ccel_0306	preprotein translocase, SecE subunit	30.4	128.39	72.9598	41.4037	52.3176	104.903
4002584_1	Ccel_0307	NusG antitermination factor	7.3	82.9582	23.7694	23.5827	32.8094	49.6911
4002584_1	Ccel_0308	ribosomal protein L11	56	153.929	69.9517	116.172	62.5151	114.757
4002584_1	Ccel_0309	ribosomal protein L1	43.7	173.995	83.9303	122.201	58.9682	137.436
4002584_1	Ccel_0310	ribosomal protein L10	50.3	41.0013	66.4718	96.8766	18.1782	52.1544
4002584_1	Ccel_0311	ribosomal protein L7/L12	141.3	373.529	340.617	359.77	247.4	268.927
4002584_1	Ccel_0312	DNA-directed RNA polymerase, beta subunit	16.6	38.8297	20.4075	23.3147	21.2817	25.0579
4002584_1	Ccel_0313	DNA-directed RNA polymerase, beta' subunit	12.4	35.1812	24.0054	15.1412	22.6119	25.5676
4002584_1	Ccel_0314	ribosomal protein L7Ae/L30e/S12e/Gadd45	6.9	51.8597	59.3351	36.312	22.6119	81.7992
4002584_1	Ccel_0315	ribosomal protein S12	106.5	147.414	117.903	231.405	140.548	203.012
4002584_1	Ccel_0316	ribosomal protein S7	81.2	91.9056	63.9946	170.707	77.1463	148.649
4002584_1	Ccel_0317	translation elongation factor G	58.8	111.451	83.6354	186.786	76.2596	171.413
4002584_1	Ccel_0318	translation elongation factor Tu	187.8	270.07	202.306	530.209	106.852	300.1
4002584_1	Ccel_0319	hypothetical protein	0.5	1.73735	2.24129	2.00989	0	0.509653
4002584_1	Ccel_0320	YdaE	0.3	0.608071	1.06166	0.803955	2.66022	0
4002584_1	Ccel_0321	beta-lactamase domain protein	516.5	574.714	413.635	565.583	509.875	868.958
4002584_1	Ccel_0322	NifU-like domain-containing protein	159.8	140.464	90.5362	175.262	220.355	145.846
4002584_1	Ccel_0323	hypothetical protein	167.6	73.4897	61.1635	150.876	163.603	116.541
4002584_1	Ccel_0324	transcriptional repressor, CtsR	3.7	76.6169	3.53887	3.75179	24.8287	8.91892
4002584_1	Ccel_0325	UvrB/UvrC protein	39.9	157.23	20.5845	14.3372	86.4571	38.3938
4002584_1	Ccel_0326	ATP:guanido phosphotransferase	27.8	177.209	14.4504	8.70952	79.8065	31.5985
4002584_1	Ccel_0327	ATPase AAA-2 domain protein	35	636.998	13.0349	18.759	193.309	65.4903
4002584_1	Ccel_0328	Radical SAM domain protein	2.8	4.5171	107.346	2.41187	18.1782	3.99228
4002584_1	Ccel_0329	hypothetical protein	2.7	1.04241	58.3914	1.8759	4.87707	7.4749
4002584_1	Ccel_0330	hypothetical protein	6.8	2.25855	61.8123	2.41187	6.20717	1.78378
4002584_1	Ccel_0331	hypothetical protein	69.1	10.0766	413.93	78.5197	65.1753	44.2548
4002584_1	Ccel_0332	hypothetical protein	162.2	13.725	426.611	142.702	101.532	72.4556
4002584_1	Ccel_0333	glycosyl transferase family 2	0.2	0.434336	2.30027	0.53597	0.886739	0.0849421
4002584_1	Ccel_0334	pseudo	0	0	0	0	0	0
4002584_1	Ccel_0335	glycoside hydrolase 15-related	1.7	3.64842	1.65147	1.60791	0.886739	1.6139
4002584_1	Ccel_0336	AAA ATPase	0.5	1.56361	0.884718	1.07194	1.33011	0.42471
4002584_1	Ccel_0337	protein of unknown function DUF147	4.6	8.42612	8.08043	7.50358	14.1878	5.861
4002584_1	Ccel_0338	Integrase catalytic region	0.1	0.173735	0.176944	0	0.44337	0
4002584_1	Ccel_0339	hypothetical protein	27.7	192.324	219.705	240.517	104.635	138.031
4002584_1	Ccel_0340	transcriptional regulator, CarD family	30.9	53.0759	63.0509	60.4307	46.1104	80.1004
4002584_1	Ccel_0341	PilT protein domain protein	2.5	3.38782	2.30027	4.15377	9.31076	3.39768
4002584_1	Ccel_0342	2-C-methyl-D-erythritol 4-phosphate cytidylyltransferase	0.5	0.608071	0.235925	1.33993	1.33011	0.849421
4002584_1	Ccel_0343	ABC transporter related	1.7	1.04241	1.71046	2.67985	0	0.509653
4002584_1	Ccel_0344	2C-methyl-D-erythritol 2,4-cyclodiphosphate synthase	4.1	7.73119	5.30831	14.6052	0	4.16216
4002584_1	Ccel_0345	prolyl-tRNA synthetase	1.8	20.6744	6.72386	4.01978	4.87707	6.28571
4002584_1	Ccel_0346	SCP-like extracellular	0	2.77975	15.2172	2.27787	0	3.99228
4002584_1	Ccel_0347	pseudouridine synthase, RluA family	6.3	3.90903	6.01609	8.17355	11.0842	4.92664
4002584_1	Ccel_0348	Nucleotidyl transferase	4.2	2.17168	4.12869	3.6178	4.4337	3.56757
4002584_1	Ccel_0349	hypothetical protein	1.6	0	1.94638	3.34981	0	0.934363
4002584_1	Ccel_0350	GtrA family protein	1.6	0.521204	2.06434	3.75179	0	8.40927
4002584_1	Ccel_0351	putative integral membrane protein	0	0.0868673	0.648794	0	0	0
4002584_1	Ccel_0352	UV-endonuclease UvdE	0.7	0.0868673	0.648794	0.937948	0	0
4002584_1	Ccel_0353	pseudo	0.9	1.65048	12.2091	3.75179	0	2.6332
4002584_1	Ccel_0354	RNA binding S1 domain protein	0.8	3.21409	2.59517	1.8759	0	0.679537
4002584_1	Ccel_0355	hypothetical protein	6.3	11.6402	12.3271	13.2653	0.886739	10.1931
4002584_1	Ccel_0356	hypothetical protein	6.9	10.0766	10.1448	10.9874	2.21685	2.80309
4002584_1	Ccel_0357	hypothetical protein	0.2	1.04241	10.1448	2.41187	0	2.88803
4002584_1	Ccel_0358	hypothetical protein	0	0	20.1126	2.41187	0	0.509653
4002584_1	Ccel_0359	hypothetical protein	0	1.65048	84.3432	23.3147	10.1975	4.50193
4002584_1	Ccel_0360	FAD-dependent pyridine nucleotide-disulphide oxidoreductase	40	60.2859	36.2145	41.0017	27.4889	35.8456
4002584_1	Ccel_0361	histidine kinase	7.3	12.7695	10.3217	12.7293	1.77348	22.0849
4002584_1	Ccel_0362	cytochrome b5	4	2.34542	39.9303	10.9874	8.42402	19.2819
4002584_1	Ccel_0363	regulatory protein, FmdB family	25.3	19.8926	40.6971	108.936	28.819	36.1853
4002584_1	Ccel_0364	Ku protein	0.1	0.173735	1.59249	0.267985	0	0.934363
4002584_1	Ccel_0365	ATP dependent DNA ligase	0.1	0	0.648794	0.133993	0	0.42471
4002584_1	Ccel_0366	DNA polymerase LigD, polymerase domain protein	0.2	0.173735	0	0.267985	0	0.169884
4002584_1	Ccel_0367	UDP-glucose 4-epimerase	2.8	7.47058	4.42359	3.34981	4.87707	2.54826
4002584_1	Ccel_0368	hypothetical protein	3.8	4.5171	3.95174	3.21582	2.21685	0.934363
4002584_1	Ccel_0369	hypothetical protein	67.6	1353.74	585.271	431.724	207.497	295.768
4002584_1	Ccel_0370	sigma 54 modulation protein/ribosomal protein S30EA	85	287.444	187.088	296.124	156.066	157.737
4002584_1	Ccel_0371	sulfatase	2	2.95349	2.77212	9.37948	0.886739	1.6139
4002584_1	Ccel_0372	shikimate kinase	1.6	5.99384	1.8874	9.51347	3.99033	2.6332
4002584_1	Ccel_0373	ATP-dependent DNA helicase PcrA	1	1.47674	1.35657	5.89567	0.886739	1.01931
4002584_1	Ccel_0374	beta-galactosidase	2.7	1.82421	2.47721	10.8534	6.20717	1.35907
4002584_1	Ccel_0375	RNA polymerase, sigma-24 subunit, ECF subfamily	6.7	53.5102	24.5362	25.7266	107.295	4.92664
4002584_1	Ccel_0376	hypothetical protein	7.2	27.8844	20.5255	21.7068	36.7997	3.90734
4002584_1	Ccel_0377	hypothetical protein	13.8	13.4644	8.37534	19.6969	45.2237	1.6139
4002584_1	Ccel_0378	hypothetical protein	98.6	135.774	83.1046	125.819	755.945	21.0656
4002584_1	Ccel_0379	protein of unknown function DUF291	13.8	2.51915	2.77212	9.91545	6.65054	4.58687
4002584_1	Ccel_0380	histidyl-tRNA synthetase 2	1.4	0.868673	0.235925	1.7419	0	1.52896
4002584_1	Ccel_0381	ATP phosphoribosyltransferase	2.3	2.69288	0.530831	1.07194	0.886739	2.6332
4002584_1	Ccel_0382	histidinol dehydrogenase	1.4	1.82421	1.29759	0.937948	2.21685	3.82239
4002584_1	Ccel_0383	histidinol-phosphate aminotransferase	1.7	0.347469	1.82842	0.53597	0	1.18919
4002584_1	Ccel_0384	imidazoleglycerol-phosphate dehydratase	1.3	0.608071	6.54692	4.68974	0	3.31274
4002584_1	Ccel_0385	phosphoribosylaminoimidazole-succinocarboxamide synthase	1.3	1.21614	2.89008	2.41187	0.44337	2.46332
4002584_1	Ccel_0386	imidazole glycerol phosphate synthase, glutamine amidotransferase subunit	1	0.347469	1.94638	3.6178	0	2.37838
4002584_1	Ccel_0387	phosphoribosylformimino-5-aminoimidazole carboxamide ribotide isomerase	0.8	1.73735	3.24397	2.14388	0	2.37838
4002584_1	Ccel_0388	imidazoleglycerol phosphate synthase, cyclase subunit	0.8	1.82421	1.94638	1.60791	0	1.35907
4002584_1	Ccel_0389	phosphoribosyl-ATP diphosphatase	3.2	6.16757	10.2038	14.0692	1.77348	1.01931
4002584_1	Ccel_0390	hypothetical protein	1.4	1.99795	8.19839	8.57552	2.21685	2.80309
4002584_1	Ccel_0391	chaperonin Cpn10	413.5	1292.32	923.115	218.408	781.217	315.39
4002584_1	Ccel_0392	chaperonin GroEL	287.8	665.143	444.424	187.858	419.428	159.691
4002584_1	Ccel_0393	hypothetical protein	4	62.3707	35.9786	20.7688	9.31076	6.96525
4002584_1	Ccel_0394	IMP dehydrogenase/GMP reductase	6.6	92.7742	31.496	20.3669	11.971	8.32432
4002584_1	Ccel_0395	transcription elongation factor GreA	24.2	325.926	154.413	196.433	63.8452	95.9846
4002584_1	Ccel_0396	lysyl-tRNA synthetase	11.1	78.0068	16.8097	23.1807	8.86739	20.7259
4002584_1	Ccel_0397	hypothetical protein	14	87.3016	24.3592	28.0044	12.8577	20.8108
4002584_1	Ccel_0398	anti-sigma-factor antagonist	8.9	170.868	43.6461	30.9523	38.1298	44.5097
4002584_1	Ccel_0399	putative anti-sigma regulatory factor, serine/threonine protein kinase	3.3	9.72913	4.01072	9.37948	0	3.31274
4002584_1	Ccel_0400	RNA polymerase, sigma 28 subunit, Sig B/F/G subfamily	1.1	7.90492	3.06702	5.76168	0.886739	1.86873
4002584_1	Ccel_0401	putative anti-sigma regulatory factor, serine/threonine protein kinase	344.3	588.091	1098.53	1941.15	479.283	990.764
4002584_1	Ccel_0402	hypothetical protein	32.5	29.2743	51.3137	62.7085	3.99033	23.444
4002584_1	Ccel_0403	pseudo	3.9	4.86457	4.01072	2.54586	2.66022	4.2471
4002584_1	Ccel_0404	hypothetical protein	8.1	1.65048	14.9812	8.03955	4.4337	5.52124
4002584_1	Ccel_0405	transposase IS3/IS911 family protein	0	0	0	0	0	0.0849421
4002584_1	Ccel_0406	hypothetical protein	0	2.17168	0.176944	0.133993	0	0.339768
4002584_1	Ccel_0407	hypothetical protein	0.8	19.7189	5.72118	7.36959	4.87707	7.64479
4002584_1	Ccel_0408	hypothetical protein	0.1	1.04241	1.17962	0.401978	1.77348	0.679537
4002584_1	Ccel_0409	Integrase catalytic region	0	0.0868673	0.0589812	0	0	0
4002584_1	Ccel_0410	transcriptional regulator, MarR family	2.4	19.3714	8.02145	6.96761	9.31076	5.09653
4002584_1	Ccel_0411	drug resistance transporter, EmrB/QacA subfamily	0.8	0.868673	0.589812	0.669963	0	0
4002584_1	Ccel_0412	hypothetical protein	1.1	2.25855	6.6059	4.95773	0	1.18919
4002584_1	Ccel_0413	Pyridoxal-5'-phosphate-dependent protein beta subunit	27.4	20.5875	40.4611	17.285	6.65054	19.5367
4002584_1	Ccel_0414	phosphoribosyltransferase	46.2	30.8379	48.0107	13.9352	12.4143	21.9151
4002584_1	Ccel_0415	alanine racemase domain protein	45.9	22.8461	36.0965	16.2131	9.75413	14.4402
4002584_1	Ccel_0416	protein of unknown function DUF6 transmembrane	17.2	9.2948	12.445	12.5953	2.21685	9.0888
4002584_1	Ccel_0417	cellulosome protein dockerin type I	16.4	0.694938	1.71046	5.22571	0.44337	2.97297
4002584_1	Ccel_0418	transposase mutator type	0	0	0	0	0	0
4002584_1	Ccel_0419	metal-dependent protein hydrolase	0	0.347469	0.117962	0.267985	0	0
4002584_1	Ccel_0420	pseudo	88.5	6.94938	6.36997	30.0143	2.66022	23.0193
4002584_1	Ccel_0421	hypothetical protein	0	0	0	0	0	0
4002584_1	Ccel_0422	major facilitator superfamily MFS_1	0	0	0	0	0	0
4002584_1	Ccel_0423	VanW family protein	0	0	0	0	0	0
4002584_1	Ccel_0424	protein of unknown function DUF6 transmembrane	0	0	0	0	0	0
4002584_1	Ccel_0425	Orn/Lys/Arg decarboxylase major region	0	0	0	0	0	0
4002584_1	Ccel_0426	hypothetical protein	0	0	0	0	0	0
4002584_1	Ccel_0427	Resolvase domain protein	0	0	0	0	0	0
4002584_1	Ccel_0428	glycoside hydrolase family 5	0	0	0	0	0	0
4002584_1	Ccel_0429	PKD domain containing protein	0	0	0	0	0	0
4002584_1	Ccel_0430	Resolvase domain protein	0	0	0	0	0	0
4002584_1	Ccel_0431	putative spore-coat protein	0	0	0	0.267985	0	0
4002584_1	Ccel_0432	hypothetical protein	0	0	0.0589812	0.133993	0	0
4002584_1	Ccel_0433	hypothetical protein	1.5	13.8988	8.7882	0.803955	0	3.2278
4002584_1	Ccel_0434	pseudo	0.1	63.8474	37.3351	0.401978	8.42402	4.2471
4002584_1	Ccel_0435	ABC transporter related	0	0	0	0	0	0
4002584_1	Ccel_0436	binding-protein-dependent transport systems inner membrane component	0	0	0	0	0	0
4002584_1	Ccel_0437	extracellular solute-binding protein family 3	0	0	0	0	0	0
4002584_1	Ccel_0438	carbon-monoxide dehydrogenase, catalytic subunit	0	0	0	0	0	0
4002584_1	Ccel_0439	hypothetical protein	0	0	0	0	0	0
4002584_1	Ccel_0440	Resolvase domain protein	0	0	0	0	0	0
4002584_1	Ccel_0441	MATE efflux family protein	0.1	0.0868673	0.117962	0.401978	0	0.254826
4002584_1	Ccel_0442	ribosomal protein S2	48.8	78.9623	50.9598	150.474	87.3438	80.695
4002584_1	Ccel_0443	translation elongation factor Ts	105.9	298.389	172.815	211.038	274.002	177.869
4002584_1	Ccel_0444	uridylate kinase	5.9	3.73529	5.19035	23.5827	14.1878	5.861
4002584_1	Ccel_0445	ribosome recycling factor	50	54.3789	64.9973	89.373	100.202	56.7413
4002584_1	Ccel_0446	hypothetical protein	6.8	28.9268	24.2413	18.893	39.0165	26.0772
4002584_1	Ccel_0447	undecaprenyl diphosphate synthase	4.5	5.73324	3.06702	3.48381	5.32044	2.54826
4002584_1	Ccel_0448	phosphatidate cytidylyltransferase	2.9	3.38782	3.59786	4.28776	0.886739	5.18147
4002584_1	Ccel_0449	1-deoxy-D-xylulose 5-phosphate reductoisomerase	8.8	11.119	21.0563	16.4811	7.98065	18.8571
4002584_1	Ccel_0450	membrane-associated zinc metalloprotease	19.1	12.1614	10.6166	29.6124	26.6022	41.6216
4002584_1	Ccel_0451	1-hydroxy-2-methyl-2-(E)-butenyl 4-diphosphate synthase	18.1	12.0745	10.2627	20.2329	23.942	38.9035
4002584_1	Ccel_0452	DNA polymerase III, alpha subunit	2.3	5.12517	2.35925	4.01978	4.4337	8.83398
4002584_1	Ccel_0453	protein of unknown function DUF150	27	15.1149	17.1635	34.0341	25.7154	25.2278
4002584_1	Ccel_0454	NusA antitermination factor	18.5	18.2421	14.0375	16.7491	50.9875	34.0618
4002584_1	Ccel_0455	protein of unknown function DUF448	10	19.7189	24.0643	8.57552	66.5054	28.3707
4002584_1	Ccel_0456	ribosomal protein L7Ae/L30e/S12e/Gadd45	11.4	14.7674	12.681	13.3993	40.79	24.973
4002584_1	Ccel_0457	translation initiation factor IF-2	24.8	68.712	32.5576	36.446	203.95	103.035
4002584_1	Ccel_0458	ribosome-binding factor A	4.8	2.34542	1.71046	1.8759	0	0.169884
4002584_1	Ccel_0459	phosphoesterase RecJ domain protein	2.4	3.99589	2.59517	3.88578	6.20717	2.29344
4002584_1	Ccel_0460	tRNA pseudouridine synthase B	1.8	3.38782	2.59517	2.14388	3.54696	1.69884
4002584_1	Ccel_0461	riboflavin biosynthesis protein RibF	5.3	11.4665	9.20107	6.56564	3.54696	5.43629
4002584_1	Ccel_0462	(NiFe) hydrogenase maturation protein HypF	2	2.69288	2.24129	1.8759	6.20717	2.12355
4002584_1	Ccel_0463	hydrogenase assembly chaperone hypC/hupF	14.4	37.0054	24.9491	33.0962	20.395	31.8533
4002584_1	Ccel_0464	hydrogenase expression/formation protein HypD	7.9	18.6765	11.3834	5.3597	8.42402	12.3166
4002584_1	Ccel_0465	hydrogenase expression/formation protein HypE	4.6	6.77565	7.8445	3.08183	7.09391	8.57915
4002584_1	Ccel_0466	ABC transporter related	2.6	11.3796	6.95979	1.8759	6.65054	6.37066
4002584_1	Ccel_0467	hypothetical protein	8.2	7.38372	3.89276	2.81384	11.0842	6.11583
4002584_1	Ccel_0468	efflux transporter, RND family, MFP subunit	12.6	19.1977	12.2091	5.62769	26.6022	17.8378
4002584_1	Ccel_0469	protein of unknown function DUF214	13.2	18.8502	12.2681	5.3597	11.5276	12.4865
4002584_1	Ccel_0470	hypothetical protein	1.2	0.868673	1.12064	1.07194	4.87707	0.594595
4002584_1	Ccel_0471	peptidase M16 domain protein	2.1	4.34336	5.89812	2.67985	5.32044	1.35907
4002584_1	Ccel_0472	peptidase M16 domain protein	3.1	3.64842	5.13137	2.14388	2.21685	1.18919
4002584_1	Ccel_0473	prolipoprotein diacylglyceryl transferase	9.7	13.725	22.7078	11.6574	11.5276	6.4556
4002584_1	Ccel_0474	rod shape-determining protein RodA	5.5	10.0766	15.3941	9.91545	5.32044	7.81467
4002584_1	Ccel_0475	MraZ protein	10.9	99.0287	44.3539	10.1834	21.7251	49.1815
4002584_1	Ccel_0476	S-adenosyl-methyltransferase MraW	15	203.964	76.2627	15.0072	39.4599	99.6371
4002584_1	Ccel_0477	cell division protein FtsL	16.8	385.951	238.284	43.2796	79.8065	311.483
4002584_1	Ccel_0478	penicillin-binding protein transpeptidase	2.7	12.5958	5.60322	1.07194	8.86739	8.23938
4002584_1	Ccel_0479	UDP-N-acetylmuramyl-tripeptide synthetase	1.8	8.94733	5.54424	2.00989	2.66022	6.4556
4002584_1	Ccel_0480	UDP-N-acetylmuramoylalanyl-D-glutamyl-2,6-diaminopimelate/D-alanyl-D-alanyl ligase	3.6	6.86251	6.36997	2.81384	3.10359	6.71042
4002584_1	Ccel_0481	phospho-N-acetylmuramoyl-pentapeptide-transferase	2.2	3.99589	1.65147	2.67985	0	2.71815
4002584_1	Ccel_0482	cell division protein FtsW	1	1.38988	2.35925	2.27787	0.886739	1.95367
4002584_1	Ccel_0483	UDP-N-acetylglucosamine--N-acetylmuramyl-(pentapeptide) pyrophosphoryl-undecaprenol N-acetylglucosamine transferase	2.5	3.56156	2.41823	3.21582	9.31076	3.39768
4002584_1	Ccel_0484	small acid-soluble spore protein alpha/beta type	2	2.17168	48.6595	12.0593	23.0552	11.4672
4002584_1	Ccel_0485	uracil-xanthine permease	1	0.694938	0.648794	0.803955	5.32044	3.48263
4002584_1	Ccel_0486	Monogalactosyldiacylglycerol synthase	43.9	77.1381	110	49.0413	59.4115	50.4556
4002584_1	Ccel_0487	peptidase S11 D-alanyl-D-alanine carboxypeptidase 1	0.4	0.347469	1.65147	0.133993	1.33011	0.594595
4002584_1	Ccel_0488	Radical SAM domain protein	1	0.521204	1.76944	1.47392	0.44337	0.42471
4002584_1	Ccel_0489	putative serine protein kinase, PrkA	0	0	1.47453	0.669963	0.886739	0
4002584_1	Ccel_0490	sporulation protein YhbH	0.6	0.521204	3.12601	0.133993	1.33011	0.254826
4002584_1	Ccel_0491	SpoVR family protein	0.1	0.173735	2.12332	0.937948	0.44337	0.0849421
4002584_1	Ccel_0492	heat shock protein Hsp90	107.3	90.4288	57.6836	30.9523	109.069	31.9382
4002584_1	Ccel_0493	methyl-accepting chemotaxis sensory transducer	0.3	3.21409	1.76944	1.7419	3.54696	2.71815
4002584_1	Ccel_0494	AMP-dependent synthetase and ligase	15.8	18.5027	25.126	11.1214	7.09391	11.0425
4002584_1	Ccel_0495	transcriptional regulator, XRE family	10.5	13.2907	23.7694	10.8534	9.31076	9.51351
4002584_1	Ccel_0496	methyl-accepting chemotaxis sensory transducer	48.6	48.4719	41.2869	32.9622	46.5538	25.6525
4002584_1	Ccel_0497	metal dependent phosphohydrolase	16.7	22.8461	39.8713	42.2077	25.2721	31.4286
4002584_1	Ccel_0498	transcriptional regulator, LysR family	0.3	0.434336	3.89276	3.21582	0	1.27413
4002584_1	Ccel_0499	phosphoribosylformylglycinamidine synthase	1	0.868673	1.12064	1.7419	3.54696	2.20849
4002584_1	Ccel_0500	Xylose isomerase domain protein TIM barrel	23	40.567	28.193	24.2527	26.6022	8.57915
4002584_1	Ccel_0501	hypothetical protein	0.3	1.56361	17.1046	0.669963	2.21685	3.56757
4002584_1	Ccel_0502	hypothetical protein	0.2	2.08481	0.825737	0.53597	0	0.509653
4002584_1	Ccel_0503	type II secretion system protein E	0	0.0868673	0.117962	0.133993	0	0
4002584_1	Ccel_0504	Flp pilus assembly protein TadB-like protein	0	0	0	0	0	0
4002584_1	Ccel_0505	hypothetical protein	0	0	0	0	0	0
4002584_1	Ccel_0506	hypothetical protein	0	0	0	0	0	0
4002584_1	Ccel_0507	hypothetical protein	0.1	0	0.294906	0.133993	0	0
4002584_1	Ccel_0508	hypothetical protein	0	0.0868673	0.0589812	0	0	0
4002584_1	Ccel_0509	hypothetical protein	0	0.0868673	0.117962	0	0.886739	0
4002584_1	Ccel_0510	peptidase A24A prepilin type IV	0	0.0868673	0	0	0	0.0849421
4002584_1	Ccel_0511	FHA domain containing protein	0	0	0.176944	0	0	0
4002584_1	Ccel_0512	peptidase A24A prepilin type IV	0.1	0	0	0	0	0
4002584_1	Ccel_0513	Patatin	0.8	0.781805	0.884718	1.07194	0	0.254826
4002584_1	Ccel_0514	protein of unknown function DUF6 transmembrane	0.8	1.65048	1.23861	0.53597	0	0.679537
4002584_1	Ccel_0515	protein of unknown function UPF0047	4.4	3.04035	3.36193	0.937948	0	2.6332
4002584_1	Ccel_0516	hypothetical protein	2.5	1.91108	4.01072	2.54586	0	1.27413
4002584_1	Ccel_0517	hypothetical protein	0.1	0.0868673	0.648794	0.53597	0	0.254826
4002584_1	Ccel_0518	3D domain protein	0	0	2.71314	0.133993	0	0
4002584_1	Ccel_0519	dihydrodipicolinate reductase	0.6	0.95554	1.41555	21.1708	1.77348	17.9228
4002584_1	Ccel_0520	peptidase S11 D-alanyl-D-alanine carboxypeptidase 1	2.9	10.6847	9.31903	12.9973	3.54696	5.26641
4002584_1	Ccel_0521	GerA spore germination protein	0.1	0.0868673	0.412869	0.401978	0	0
4002584_1	Ccel_0522	Spore germination protein	0	0	0.353887	0.53597	0	0
4002584_1	Ccel_0523	germination protein, Ger(x)C family	0	0.521204	0.412869	0	0	0
4002584_1	Ccel_0524	amino acid-binding ACT domain protein	5.8	5.2989	7.78552	10.9874	7.53728	4.75676
4002584_1	Ccel_0525	dihydrodipicolinate reductase	6.1	4.43023	6.9008	3.21582	3.54696	2.54826
4002584_1	Ccel_0526	dihydrodipicolinate synthase	6.4	5.90697	6.48794	3.48381	8.86739	2.88803
4002584_1	Ccel_0527	SpoIID/LytB domain protein	8.2	18.329	32.1448	16.8831	19.0649	12.8263
4002584_1	Ccel_0528	aspartate kinase	7.4	44.6498	11.3244	8.30754	3.99033	6.03089
4002584_1	Ccel_0529	S-adenosylmethionine/tRNA-ribosyltransferase-isomerase	1.4	1.21614	1.23861	1.60791	0.886739	0.849421
4002584_1	Ccel_0530	queuine tRNA-ribosyltransferase	2	2.43228	1.59249	1.60791	2.66022	0.0849421
4002584_1	Ccel_0531	preprotein translocase, YajC subunit	9.3	31.2722	28.193	26.5305	18.6215	16.9035
4002584_1	Ccel_0532	hypothetical protein	18.3	32.054	50.429	41.0017	27.0455	18.3475
4002584_1	Ccel_0533	hypothetical protein	20.7	108.497	70.8365	99.5565	7.53728	59.5444
4002584_1	Ccel_0534	Radical SAM domain protein	4.6	12.422	6.36997	9.91545	3.10359	3.39768
4002584_1	Ccel_0535	transferase hexapeptide repeat containing protein	9.4	126.218	57.5657	22.9127	43.8936	35.6757
4002584_1	Ccel_0536	protein-export membrane protein SecD	110.2	37.5267	28.4879	201.123	41.2334	41.3668
4002584_1	Ccel_0537	protein-export membrane protein SecF	143.7	64.0212	48.1877	293.176	66.0621	80.61
4002584_1	Ccel_0538	hypothetical protein	0.7	0.347469	0	3.34981	0	0
4002584_1	Ccel_0539	hypothetical protein	61.7	192.063	234.45	191.207	43.8936	166.571
4002584_1	Ccel_0540	DNA primase	23	13.9856	20.7024	36.58	18.1782	12.3166
4002584_1	Ccel_0541	RNA polymerase, sigma 70 subunit, RpoD subfamily	32	27.7975	22	40.7337	54.9778	26.6718
4002584_1	Ccel_0542	hypothetical protein	1	0	8.61126	0.401978	0	0
4002584_1	Ccel_0543	protein of unknown function DUF633	0.9	0.434336	0.825737	0.401978	0	0.849421
4002584_1	Ccel_0544	protein of unknown function DUF34	0.9	0.95554	0.530831	1.20593	0	1.10425
4002584_1	Ccel_0545	protein of unknown function DUF710	0	66.1928	12.3861	4.01978	8.86739	8.40927
4002584_1	Ccel_0546	4Fe-4S ferredoxin iron-sulfur binding domain protein	0	1.04241	7.07775	0.803955	0	2.37838
4002584_1	Ccel_0547	amidohydrolase 2	0.5	6.68878	3.42091	0.803955	0.886739	0
4002584_1	Ccel_0548	hypothetical protein	0	0.434336	1.29759	0.267985	0	0
4002584_1	Ccel_0549	NADPH-dependent FMN reductase	4.4	18.5896	12.622	6.16366	6.65054	11.8919
4002584_1	Ccel_0550	UBA/THIF-type NAD/FAD binding protein	7.6	20.0663	12.2091	3.08183	8.86739	6.79537
4002584_1	Ccel_0551	hypothetical protein	4.3	10.9453	8.25737	3.88578	3.99033	3.90734
4002584_1	Ccel_0552	DNA mismatch repair protein MutS domain protein	3.1	3.30096	5.13137	0.937948	1.77348	1.52896
4002584_1	Ccel_0553	4Fe-4S ferredoxin iron-sulfur binding domain protein	12.4	57.4193	22.7668	12.9973	11.0842	15.6293
4002584_1	Ccel_0554	pyruvate flavodoxin/ferredoxin oxidoreductase domain protein	30.2	86.9541	45.5925	24.2527	48.3273	30.4093
4002584_1	Ccel_0555	thiamine pyrophosphate protein domain protein TPP-binding	38.1	51.7729	35.3887	20.0989	19.5083	11.8919
4002584_1	Ccel_0556	pyruvate ferredoxin/flavodoxin oxidoreductase	46.3	79.6573	60.0429	38.7239	31.4792	24.5483
4002584_1	Ccel_0557	ABC transporter related	0.4	1.04241	0.235925	0.133993	0.44337	0
4002584_1	Ccel_0558	protein of unknown function DUF214	0.3	0.521204	0.0589812	0.401978	0	0.0849421
4002584_1	Ccel_0559	two component transcriptional regulator, winged helix family	0.6	1.04241	1.00268	0.803955	3.10359	0.254826
4002584_1	Ccel_0560	histidine kinase	1	1.73735	1.06166	1.60791	1.77348	0.339768
4002584_1	Ccel_0561	glutamine synthetase catalytic region	13.2	7.99179	9.49598	14.0692	5.7638	5.01158
4002584_1	Ccel_0562	transglutaminase domain protein	1.8	3.38782	7.07775	4.01978	0.886739	2.29344
4002584_1	Ccel_0563	hypothetical protein	1	0	1.35657	0.669963	0	2.54826
4002584_1	Ccel_0564	hypothetical protein	0.2	1.56361	3.95174	2.27787	4.4337	0.0849421
4002584_1	Ccel_0565	peptidase M24	1.5	4.7777	5.0134	1.7419	1.77348	2.6332
4002584_1	Ccel_0566	pseudo	1.2	0.95554	3.30295	2.67985	0	0.934363
4002584_1	Ccel_0567	polysaccharide deacetylase	2.8	10.2503	9.7319	3.88578	2.66022	3.82239
4002584_1	Ccel_0568	hypothetical protein	0	0.868673	3.65684	0.53597	0	0
4002584_1	Ccel_0569	protein of unknown function DUF881	18.5	35.2681	31.6139	27.2005	38.1298	41.1969
4002584_1	Ccel_0570	protein of unknown function DUF881	24.6	39.6115	41.5818	32.5602	57.638	49.2664
4002584_1	Ccel_0571	polysaccharide deacetylase	0	0.173735	1.12064	0	0	0.169884
4002584_1	Ccel_0572	sporulation protein YqfC	0	0	1.94638	0	0	0
4002584_1	Ccel_0573	sporulation protein YqfD	12.6	8.59986	20.4665	16.2131	12.8577	19.7915
4002584_1	Ccel_0574	PhoH family protein	8.8	7.03625	8.08043	8.30754	14.6312	10.3629
4002584_1	Ccel_0575	metal dependent phosphohydrolase	3.5	2.25855	2.77212	5.62769	10.6409	4.41699
4002584_1	Ccel_0576	protein of unknown function UPF0054	5	1.56361	2.59517	2.41187	7.09391	2.03861
4002584_1	Ccel_0577	diacylglycerol kinase	3.3	0.0868673	2.41823	6.43164	0.44337	0.42471
4002584_1	Ccel_0578	cytidine deaminase	8	1.91108	1.53351	3.21582	5.7638	2.6332
4002584_1	Ccel_0579	GTP-binding protein Era	7.6	2.95349	2.53619	2.54586	3.54696	6.4556
4002584_1	Ccel_0580	hypothetical protein	8.4	3.64842	8.43432	10.7194	11.0842	2.6332
4002584_1	Ccel_0581	DNA repair protein RecO	4.8	1.30301	4.06971	4.68974	6.20717	3.56757
4002584_1	Ccel_0582	phospholipase D/Transphosphatidylase	0.8	0.434336	1.23861	1.33993	0.44337	1.18919
4002584_1	Ccel_0583	ABC transporter related	0.3	0.95554	0.294906	0.803955	0.44337	2.03861
4002584_1	Ccel_0584	ABC transporter transmembrane region	19.1	9.5554	18.1072	27.4685	24.8287	23.6139
4002584_1	Ccel_0585	hypothetical protein	126	42.2175	37.748	65.9243	185.772	125.205
4002584_1	Ccel_0586	Integrase catalytic region	0	0.0868673	0.0589812	0	0	0
4002584_1	Ccel_0587	protein of unknown function DUF896	26.4	16.5048	51.2547	90.177	23.942	34.4865
4002584_1	Ccel_0588	CheW protein	6.4	70.6231	36.1555	17.151	17.2914	27.3514
4002584_1	Ccel_0589	Integrase catalytic region	0	0	0	0	0	0
4002584_1	Ccel_0590	GTP-binding protein YchF	6.3	3.56156	5.89812	8.9775	6.65054	8.32432
4002584_1	Ccel_0591	TM2 domain containing protein	178.2	82.3502	75.319	130.643	100.202	144.656
4002584_1	Ccel_0592	transcriptional regulator, MerR family	15.4	23.0198	48.1877	53.999	40.3466	47.8224
4002584_1	Ccel_0593	pseudouridine synthase, RluA family	0.6	0.694938	1.53351	1.47392	3.99033	7.05019
4002584_1	Ccel_0594	Aluminium resistance family protein	0.8	2.17168	0.589812	0.803955	2.66022	1.52896
4002584_1	Ccel_0595	hypothetical protein	1.1	3.21409	4.42359	1.60791	3.10359	3.05792
4002584_1	Ccel_0596	alanine racemase domain protein	17.8	25.0178	21.4692	12.8633	9.75413	20.7259
4002584_1	Ccel_0597	protein of unknown function DUF552	70	143.418	163.26	96.4747	53.6477	115.436
4002584_1	Ccel_0598	protein of unknown function YGGT	22.3	89.647	75.9088	46.7634	35.4696	109.405
4002584_1	Ccel_0599	RNA-binding S4 domain protein	6.3	21.2825	13.1528	7.90556	11.971	11.8919
4002584_1	Ccel_0600	DivIVA family protein	10.3	35.8762	27.0134	15.4091	8.42402	14.5251
4002584_1	Ccel_0601	cell divisionFtsK/SpoIIIE	3.1	6.94938	7.72654	7.10161	11.5276	6.96525
4002584_1	Ccel_0602	Tetratricopeptide TPR_2 repeat protein	0.1	0	0.825737	0.669963	0	0.0849421
4002584_1	Ccel_0603	Radical SAM domain protein	1	2.60602	2.24129	1.07194	0.886739	1.6139
4002584_1	Ccel_0604	tetrahydrofolate dehydrogenase/cyclohydrolase	11.4	144.373	41.1689	43.0116	41.2334	48.6718
4002584_1	Ccel_0605	RNA binding metal dependent phosphohydrolase	93.6	381.782	174.349	147.392	178.678	221.954
4002584_1	Ccel_0606	metallophosphoesterase	2.3	4.08276	3.24397	1.8759	3.10359	4.16216
4002584_1	Ccel_0607	protein of unknown function DUF152	3.1	4.43023	4.30563	2.27787	3.10359	3.39768
4002584_1	Ccel_0608	extracellular solute-binding protein family 5	5.4	3.90903	4.95442	5.89567	2.21685	4.75676
4002584_1	Ccel_0609	lipoprotein signal peptidase	6	2.08481	1.12064	4.42176	4.87707	1.10425
4002584_1	Ccel_0610	pseudouridine synthase, RluA family	8.6	20.5875	7.37265	11.2554	17.2914	11.8069
4002584_1	Ccel_0611	phosphoribosyltransferase	3.3	3.90903	3.47989	2.27787	2.66022	5.01158
4002584_1	Ccel_0612	aspartate carbamoyltransferase	1.2	3.21409	2.77212	1.33993	2.21685	1.95367
4002584_1	Ccel_0613	dihydroorotase, multifunctional complex type	2	0.173735	0.884718	1.07194	0.886739	1.35907
4002584_1	Ccel_0614	orotidine 5'-phosphate decarboxylase	1.5	0.173735	0.707775	1.07194	0	0.764479
4002584_1	Ccel_0615	carbamoyl-phosphate synthase, small subunit	2.1	1.21614	1.12064	0.803955	0.886739	1.01931
4002584_1	Ccel_0616	carbamoyl-phosphate synthase, large subunit	1.5	0.95554	1.29759	0.937948	0	1.01931
4002584_1	Ccel_0617	oxidoreductase FAD/NAD(P)-binding domain protein	0.4	0.0868673	1.71046	1.33993	0	0.849421
4002584_1	Ccel_0618	dihydroorotate dehydrogenase family protein	1.2	0.347469	1.59249	0	0	0.169884
4002584_1	Ccel_0619	Phosphoglycerate mutase	4.5	5.21204	12.563	5.09172	12.4143	4.8417
4002584_1	Ccel_0620	hypothetical protein	6.7	1.82421	9.67292	9.37948	6.20717	0.764479
4002584_1	Ccel_0621	protein of unknown function DUF1287	0	0	0.353887	0.803955	0	0.254826
4002584_1	Ccel_0622	ybaK/ebsC protein	0	0.260602	0.176944	0.267985	2.66022	0
4002584_1	Ccel_0623	hypothetical protein	22.5	30.5773	26.0697	33.2302	5.7638	15.0347
4002584_1	Ccel_0624	Radical SAM domain protein	0	0.0868673	0	0.133993	0	0
4002584_1	Ccel_0625	YibE/F family protein	0.3	1.65048	1.71046	2.14388	0	0.0849421
4002584_1	Ccel_0626	diguanylate cyclase/phosphodiesterase	4.8	1.91108	3.53887	6.43164	0	1.35907
4002584_1	Ccel_0627	protein of unknown function DUF134	1.8	2.95349	1.59249	2.27787	23.4986	2.46332
4002584_1	Ccel_0628	Dinitrogenase iron-molybdenum cofactor biosynthesis protein	4.6	3.30096	3.18499	2.67985	5.32044	2.46332
4002584_1	Ccel_0629	hypothetical protein	144.5	113.362	142.971	3.48381	110.399	35.9305
4002584_1	Ccel_0630	transcriptional regulator, LysR family	0.2	0	0.235925	0.267985	0.44337	0.169884
4002584_1	Ccel_0631	4Fe-4S ferredoxin iron-sulfur binding domain protein	2.8	3.56156	3.18499	2.41187	0.44337	1.52896
4002584_1	Ccel_0632	hypothetical protein	2.8	4.43023	4.83646	2.27787	0	0.764479
4002584_1	Ccel_0633	hypothetical protein	0.3	0	0.47185	0.53597	0	0
4002584_1	Ccel_0634	hypothetical protein	0.6	2.08481	2.35925	2.94784	5.7638	0.934363
4002584_1	Ccel_0635	aromatic amino acid beta-eliminating lyase/threonine aldolase	2.1	3.04035	4.89544	1.07194	3.10359	2.12355
4002584_1	Ccel_0636	hypothetical protein	4.2	10.0766	33.9732	14.4712	18.6215	10.4479
4002584_1	Ccel_0637	hypothetical protein	2.2	0.521204	3.06702	0.133993	0	1.18919
4002584_1	Ccel_0638	short-chain dehydrogenase/reductase SDR	1.1	0.173735	1.47453	0.401978	0	0.42471
4002584_1	Ccel_0639	DNA repair photolyase-like protein	0.6	0.173735	0.707775	0.669963	0	0.42471
4002584_1	Ccel_0640	hypothetical protein	0.1	0.173735	0.294906	0.669963	0	0.42471
4002584_1	Ccel_0641	hypothetical protein	0.3	0.781805	27.8981	4.15377	6.20717	1.27413
4002584_1	Ccel_0642	NAD(P)H dehydrogenase (quinone)	0	0.608071	1.94638	0.133993	0	0
4002584_1	Ccel_0643	glycoside hydrolase family 18	0	0	0.0589812	0	0	0
4002584_1	Ccel_0644	cobalbumin biosynthesis protein	0.8	3.30096	2.77212	0.267985	1.77348	0.594595
4002584_1	Ccel_0645	cobalamin 5'-phosphate synthase	2.2	0.0868673	0.589812	1.33993	2.21685	0.849421
4002584_1	Ccel_0646	nicotinate-nucleotide/dimethylbenzimidazole phosphoribosyltransferase	1.6	4.60396	2.18231	1.33993	1.77348	2.54826
4002584_1	Ccel_0647	hypothetical protein	12.7	9.46853	44.4129	71.2841	20.8384	25.9073
4002584_1	Ccel_0648	Fibronectin type III domain protein	25.3	7.38372	8.55228	14.4712	2.21685	9.76834
4002584_1	Ccel_0649	cellulosome protein dockerin type I	78.1	0.868673	2.71314	32.8282	5.7638	42.9807
4002584_1	Ccel_0650	transposase IS116/IS110/IS902 family protein	0	0.173735	0.0589812	0	0	0
4002584_1	Ccel_0651	hypothetical protein	0.3	0	0	0	0	1.35907
4002584_1	Ccel_0652	spore germination protein	0	0	0.117962	0.133993	0	0.0849421
4002584_1	Ccel_0653	pseudo	0	0	0.412869	0.133993	0	0.169884
4002584_1	Ccel_0654	GerA spore germination protein	0	0.260602	0.353887	0.133993	0	0
4002584_1	Ccel_0655	hypothetical protein	4	25.0178	25.9517	1.07194	0.44337	5.18147
4002584_1	Ccel_0656	hypothetical protein	5.9	61.2414	55.7962	1.47392	3.54696	6.88031
4002584_1	Ccel_0657	hypothetical protein	4.9	6.51504	11.7962	1.47392	0	1.78378
4002584_1	Ccel_0658	hypothetical protein	2.5	5.5595	5.42627	2.41187	0	1.86873
4002584_1	Ccel_0659	GCN5-related N-acetyltransferase	10	28.4056	30.9651	3.34981	4.87707	3.90734
4002584_1	Ccel_0660	DEAD_2 domain protein	0.7	0.868673	3.00804	1.7419	0.44337	1.10425
4002584_1	Ccel_0661	UvrD/REP helicase	0.7	1.04241	1.29759	1.07194	0	1.52896
4002584_1	Ccel_0662	HAD superfamily (subfamily IIIA) phosphatase, TIGR01668	1.3	1.38988	4.42359	1.7419	4.4337	3.73745
4002584_1	Ccel_0663	shikimate 5-dehydrogenase	2	3.30096	3.24397	3.6178	1.33011	1.18919
4002584_1	Ccel_0664	hypothetical protein	44.3	51.1648	123.094	59.7607	73.156	36.4402
4002584_1	Ccel_0665	SNARE associated Golgi protein	13.9	6.60191	13.4477	14.7392	6.65054	6.62548
4002584_1	Ccel_0666	cell envelope-related transcriptional attenuator	3.6	7.73119	6.78284	13.2653	3.10359	6.28571
4002584_1	Ccel_0667	indolepyruvate ferredoxin oxidoreductase, alpha subunit	2.7	11.4665	4.36461	6.16366	3.54696	4.07722
4002584_1	Ccel_0668	pyruvate ferredoxin/flavodoxin oxidoreductase	4.3	18.8502	7.96247	4.15377	7.53728	9.59846
4002584_1	Ccel_0669	phenylacetate-CoA ligase	10.5	13.5513	8.72922	20.3669	5.7638	6.88031
4002584_1	Ccel_0670	amino acid-binding ACT domain protein	79.2	66.5403	40.6971	88.7031	43.4502	37.8842
4002584_1	Ccel_0671	4'-phosphopantetheinyl transferase	2.3	2.69288	5.19035	5.4937	0	4.92664
4002584_1	Ccel_0672	Thioesterase	17.5	10.1635	13.2118	18.357	4.87707	11.2124
4002584_1	Ccel_0673	NAD-dependent epimerase/dehydratase	9.7	8.51299	9.55496	13.6672	2.66022	3.31274
4002584_1	Ccel_0674	competence/damage-inducible protein CinA	3.1	11.4665	5.07239	6.02967	17.2914	14.3552
4002584_1	Ccel_0675	integral membrane protein MviN	2.8	4.16963	2.8311	3.21582	7.09391	5.09653
4002584_1	Ccel_0676	recA protein	10.2	33.5308	10.9115	27.2005	50.9875	28.9653
4002584_1	Ccel_0677	regulatory protein RecX	0.9	1.21614	1.17962	1.07194	0	1.69884
4002584_1	Ccel_0678	MiaB-like tRNA modifying enzyme YliG	7.2	25.539	15.9249	14.7392	23.942	16.2239
4002584_1	Ccel_0679	CDP-diacylglycerol/glycerol-3-phosphate 3-phosphatidyltransferase	6.1	13.3776	7.60858	19.0269	3.54696	11.0425
4002584_1	Ccel_0680	regulatory protein DeoR	22.3	3.30096	94.429	11.6574	11.0842	29.8996
4002584_1	Ccel_0681	fatty acid/phospholipid synthesis protein PlsX	14.2	4.86457	66.2359	13.8012	35.9129	40.0927
4002584_1	Ccel_0682	3-oxoacyl-(acyl-carrier-protein) synthase III	12.5	3.30096	54.3807	17.553	22.1685	40.0077
4002584_1	Ccel_0683	malonyl CoA-acyl carrier protein transacylase	14.8	9.2948	71.3083	38.0539	52.3176	72.6255
4002584_1	Ccel_0684	3-oxoacyl-(acyl-carrier-protein) reductase	17.8	35.0944	153.764	58.0188	223.902	213.29
4002584_1	Ccel_0685	acyl carrier protein	91.4	329.053	1067.8	424.89	242.08	424.286
4002584_1	Ccel_0686	3-oxoacyl-(acyl-carrier-protein) synthase 2	12.8	16.9391	70.3056	58.6887	70.9391	87.4903
4002584_1	Ccel_0687	ribonuclease III	3.7	0.694938	2.30027	2.94784	1.33011	0.934363
4002584_1	Ccel_0688	Radical SAM domain protein	8.1	0.95554	3.42091	4.55575	3.10359	3.56757
4002584_1	Ccel_0689	Stage V sporulation protein S	169.1	653.937	902.531	1176.86	314.349	1026.95
4002584_1	Ccel_0690	manganese and iron superoxide dismutase	0	0	0.707775	0.133993	0	0.679537
4002584_1	Ccel_0691	Coat F domain protein	0	0	0.648794	0.133993	0	0.0849421
4002584_1	Ccel_0692	pseudo	0	0	0.235925	0	0	0
4002584_1	Ccel_0693	hypothetical protein	0.2	0	0.766756	0	0	0
4002584_1	Ccel_0694	hypothetical protein	0.5	0.781805	2.30027	2.41187	0	0
4002584_1	Ccel_0695	aldo/keto reductase	2.4	5.21204	18.3432	4.01978	7.53728	1.6139
4002584_1	Ccel_0696	chromosome segregation protein SMC	1	15.4624	7.19571	2.27787	4.87707	2.6332
4002584_1	Ccel_0697	signal recognition particle-docking protein FtsY	7.2	28.9268	16.2198	4.28776	12.4143	8.0695
4002584_1	Ccel_0698	protein of unknown function UPF0182	4.4	10.1635	6.66488	4.68974	4.4337	2.88803
4002584_1	Ccel_0699	amino acid transporter-like protein	6.1	26.4945	10.2627	7.2356	7.53728	3.31274
4002584_1	Ccel_0700	ROK family protein	9.1	21.6299	14.0375	6.02967	11.971	3.90734
4002584_1	Ccel_0701	hypothetical protein	6.4	37.4398	19.1689	8.03955	26.1588	7.64479
4002584_1	Ccel_0702	anaerobic ribonucleoside-triphosphate reductase	7.8	7.55745	5.60322	3.48381	15.5179	3.73745
4002584_1	Ccel_0703	anaerobic ribonucleoside-triphosphate reductase activating protein	2.1	1.12927	1.17962	2.00989	3.10359	0.594595
4002584_1	Ccel_0704	sulfatase	2.3	0.868673	1.29759	1.7419	2.21685	0.764479
4002584_1	Ccel_0705	pantothenate kinase	12	1.99795	3.59786	6.96761	0	6.28571
4002584_1	Ccel_0706	oligopeptide transporters, OPT superfamily	0.2	0.260602	0	0.133993	0.44337	0.0849421
4002584_1	Ccel_0707	protein of unknown function DUF88	11.2	13.8988	19.2869	14.0692	13.3011	14.5251
4002584_1	Ccel_0708	putative helix-turn-helix protein YlxM/p13 family protein	5.9	4.95143	5.78016	19.8309	1.33011	7.05019
4002584_1	Ccel_0709	signal recognition particle protein	10.2	16.7654	11.0295	19.1609	6.65054	18.0927
4002584_1	Ccel_0710	ribosomal protein S16	125.6	89.1258	120.676	506.09	50.9875	250.494
4002584_1	Ccel_0711	nucleic acid binding protein	18.9	52.381	61.1046	135.6	32.366	111.529
4002584_1	Ccel_0712	16S rRNA processing protein RimM	1	0.347469	1.12064	6.43164	1.33011	2.54826
4002584_1	Ccel_0713	tRNA (guanine-N1)-methyltransferase	3	7.90492	2.41823	13.9352	4.87707	8.66409
4002584_1	Ccel_0714	ribosomal protein L19	292.5	307.597	404.021	801.812	461.548	794.293
4002584_1	Ccel_0715	signal peptidase I	5.9	9.20793	11.1475	9.1115	4.87707	6.20077
4002584_1	Ccel_0716	GTP1/OBG protein	6.8	8.42612	7.07775	9.78146	7.09391	8.83398
4002584_1	Ccel_0717	ribonuclease HII/HIII	0.5	0.260602	0.353887	1.47392	0	1.27413
4002584_1	Ccel_0718	hypothetical protein	0.7	1.56361	1.06166	0.803955	0.886739	1.10425
4002584_1	Ccel_0719	flagellar biosynthesis protein	1.2	1.56361	0.589812	0.401978	0	0.764479
4002584_1	Ccel_0720	protein of unknown function UPF0102	0	2.25855	0.9437	0.401978	0	1.6139
4002584_1	Ccel_0721	peptidase M19 renal dipeptidase	0.3	0.95554	1.06166	1.7419	0.886739	0.339768
4002584_1	Ccel_0722	putative transcriptional regulator, GntR family	6.8	14.5068	14.8633	14.4712	4.4337	7.98456
4002584_1	Ccel_0723	adenylosuccinate lyase	10.8	1.38988	27.5442	26.2625	7.09391	22.8494
4002584_1	Ccel_0724	transcriptional regulator, GntR family	0.3	1.99795	5.9571	2.67985	0	2.03861
4002584_1	Ccel_0725	Beta-lactamase class A-like protein	3.1	21.7168	16.6917	5.62769	10.1975	11.6371
4002584_1	Ccel_0726	SNARE associated Golgi protein	7.3	8.25239	9.20107	10.3174	2.66022	5.69112
4002584_1	Ccel_0727	protein of unknown function DUF1540	15.7	21.5431	36.6863	21.1708	15.0746	31.4286
4002584_1	Ccel_0728	cellulosome anchoring protein cohesin region	2257.3	7.81805	19.5818	425.292	133.011	493.089
4002584_1	Ccel_0729	glycoside hydrolase family 48	2511	6.34131	14.0375	555.533	140.105	448.834
4002584_1	Ccel_0730	glycoside hydrolase family 8	108.4	0.260602	1.94638	29.3444	7.09391	18.4324
4002584_1	Ccel_0731	glycoside hydrolase family 9	134.4	0.0868673	2.00536	29.4784	11.0842	21.4054
4002584_1	Ccel_0732	glycoside hydrolase family 9	749.8	2.95349	4.36461	175.932	49.214	172.942
4002584_1	Ccel_0733	cellulosome anchoring protein cohesin region	39.1	0.260602	0.117962	7.36959	2.66022	11.8069
4002584_1	Ccel_0734	glycoside hydrolase family 9	28.1	0.260602	0.294906	5.3597	1.33011	6.71042
4002584_1	Ccel_0735	glycoside hydrolase family 9	6.4	0.0868673	0	1.8759	0.886739	2.37838
4002584_1	Ccel_0736	cellulosome protein dockerin type I	6.8	0.0868673	0	1.8759	1.33011	3.14286
4002584_1	Ccel_0737	glycoside hydrolase family 9	6.9	0	0.235925	1.20593	0	2.80309
4002584_1	Ccel_0738	pseudo	7.4	0	0.412869	0.133993	0	3.90734
4002584_1	Ccel_0739	cellulosome protein dockerin type I	9.6	0.173735	0.235925	3.21582	2.21685	4.58687
4002584_1	Ccel_0740	glycoside hydrolase family 5	29.5	0.347469	0.884718	4.28776	3.54696	14.8649
4002584_1	Ccel_0741	transcriptional regulator, LysR family	1.5	2.77975	5.42627	6.16366	2.66022	1.86873
4002584_1	Ccel_0742	hypothetical protein	0.2	0	0.117962	0.267985	0	0
4002584_1	Ccel_0743	cell wall hydrolase/autolysin	0.1	0	1.06166	0	0	0
4002584_1	Ccel_0744	metallophosphoesterase	0	0	0.117962	0	0	0
4002584_1	Ccel_0745	Heavy metal transport/detoxification protein	5.3	11.2059	4.7185	9.64747	1.33011	7.4749
4002584_1	Ccel_0746	copper-translocating P-type ATPase	10.2	10.1635	5.60322	7.90556	10.6409	19.5367
4002584_1	Ccel_0747	NLP/P60 protein	13.6	7.55745	6.13405	5.3597	5.7638	13.0811
4002584_1	Ccel_0748	transposase IS200-family protein	0	0.347469	0	2.00989	0	0
4002584_1	Ccel_0749	hybrid cluster protein	0	0	0.117962	0.133993	0	0
4002584_1	Ccel_0750	glycoside hydrolase family 11	1070.4	599.21	449.555	905.924	212.374	966.726
4002584_1	Ccel_0751	PpiC-type peptidyl-prolyl cis-trans isomerase	15.1	14.1594	16.8097	48.7733	4.4337	20.3012
4002584_1	Ccel_0752	glycoside hydrolase family 26	70.7	10.3372	11.0885	27.6025	4.4337	22.0849
4002584_1	Ccel_0753	glycoside hydrolase family 9	56.7	7.20998	5.19035	15.9451	7.09391	22.5946
4002584_1	Ccel_0754	transposase IS116/IS110/IS902 family protein	0.5	0.0868673	0.117962	0	0.44337	0
4002584_1	Ccel_0755	glycoside hydrolase family 9	56.6	7.81805	4.83646	24.5206	3.99033	22.4247
4002584_1	Ccel_0756	glutamine-rich	0	0	29.7855	0.937948	0	2.88803
4002584_1	Ccel_0757	ribosomal protein S10	14.5	38.0479	18.1662	65.7904	24.3853	57.8456
4002584_1	Ccel_0758	ribosomal protein L3	17.3	35.7024	14.8633	50.5152	35.4696	56.1467
4002584_1	Ccel_0759	ribosomal protein L4/L1e	18.1	29.3611	14.7453	53.999	21.2817	51.8147
4002584_1	Ccel_0760	Ribosomal protein L25/L23	27.5	55.5082	27.9571	66.7283	37.6864	111.529
4002584_1	Ccel_0761	ribosomal protein L2	23	59.2435	27.4263	72.222	58.9682	112.888
4002584_1	Ccel_0762	ribosomal protein S19	19	29.7955	16.8686	48.9073	23.0552	54.7027
4002584_1	Ccel_0763	ribosomal protein L22	25.1	9.90287	11.3244	23.8507	11.5276	24.973
4002584_1	Ccel_0764	ribosomal protein S3	27	30.4904	32.1448	49.7112	43.0069	68.6332
4002584_1	Ccel_0765	ribosomal protein L16	29	41.6094	31.9678	40.3318	79.8065	87.6602
4002584_1	Ccel_0766	ribosomal protein L29	18	24.5834	20.5255	26.3965	41.2334	67.7838
4002584_1	Ccel_0767	ribosomal protein S17	37.8	83.132	86.2895	97.4126	90.8908	189.931
4002584_1	Ccel_0768	ribosomal protein L14	35.6	48.5588	56.9759	42.4756	76.2596	99.1274
4002584_1	Ccel_0769	ribosomal protein L24	39.4	38.6559	50.7828	64.1824	64.732	83.7529
4002584_1	Ccel_0770	ribosomal protein L5	35.2	29.5349	40.815	61.3686	41.2334	90.3784
4002584_1	Ccel_0771	ribosomal protein S14	37.4	55.9425	70.7185	87.2292	51.8742	135.143
4002584_1	Ccel_0772	ribosomal protein S8	39.3	74.1846	100.681	79.8596	36.3563	190.95
4002584_1	Ccel_0773	ribosomal protein L6 signature 1	26.9	72.5342	59.2761	62.0386	93.551	121.637
4002584_1	Ccel_0774	ribosomal protein L18	23.4	52.989	48.9544	54.401	77.5897	117.645
4002584_1	Ccel_0775	ribosomal protein S5	36.1	71.7523	47.3619	70.3461	66.5054	129.707
4002584_1	Ccel_0776	ribosomal protein L30	18.2	84.6956	54.6166	48.3713	93.551	151.707
4002584_1	Ccel_0777	ribosomal protein L15	21.9	41.2619	32.3217	67.9342	34.5828	83.8378
4002584_1	Ccel_0778	preprotein translocase, SecY subunit	38.8	33.6176	38.6327	93.3928	33.6961	92.7568
4002584_1	Ccel_0779	adenylate kinase	13.2	21.0219	23.2976	20.0989	11.0842	20.3012
4002584_1	Ccel_0780	methionine aminopeptidase, type I	12.8	14.8543	20.3485	18.625	9.75413	11.8919
4002584_1	Ccel_0781	hypothetical protein	12.9	19.0239	24.3592	91.2489	6.65054	34.9112
4002584_1	Ccel_0782	translation initiation factor IF-1	18.5	15.6361	36.4504	94.4648	4.4337	30.834
4002584_1	Ccel_0783	ribosomal protein L36	72	55.595	83.2225	152.886	62.0717	85.7066
4002584_1	Ccel_0784	ribosomal protein S13	105.2	295.522	183.609	385.497	243.41	306.896
4002584_1	Ccel_0785	ribosomal protein S11	100.7	382.303	196.349	293.712	313.462	328.301
4002584_1	Ccel_0786	ribosomal protein S4	46.9	151.496	106.933	293.712	78.0331	138.456
4002584_1	Ccel_0787	DNA-directed RNA polymerase, alpha subunit	46.9	157.49	108.466	330.962	115.276	167.506
4002584_1	Ccel_0788	ribosomal protein L17	120.9	428.777	331.003	868.674	297.944	516.448
4002584_1	Ccel_0789	ABC transporter related	0.4	1.12927	1.41555	3.88578	3.10359	1.6139
4002584_1	Ccel_0790	methyltransferase small	1.1	1.12927	2.12332	2.27787	1.33011	2.20849
4002584_1	Ccel_0791	ABC transporter related	1	2.08481	2.18231	3.21582	0	1.52896
4002584_1	Ccel_0792	cobalt transport protein	0.4	2.51915	1.53351	2.27787	0	2.46332
4002584_1	Ccel_0793	tRNA pseudouridine synthase A	0.1	1.12927	1.47453	2.54586	0	1.01931
4002584_1	Ccel_0794	ribosomal protein L13	73.7	128.216	74.6702	271.469	66.9488	128.263
4002584_1	Ccel_0795	ribosomal protein S9	41.8	106.152	70.0107	178.88	63.8452	110.17
4002584_1	Ccel_0796	Mn2+/Fe2+ transporter, NRAMP family	0.5	0.0868673	0.530831	1.20593	2.66022	0.339768
4002584_1	Ccel_0797	iron dependent repressor	0	0.260602	0.0589812	0.53597	0	0
4002584_1	Ccel_0798	amidohydrolase	1	3.56156	2.53619	1.07194	2.21685	2.46332
4002584_1	Ccel_0799	protein of unknown function UPF0079	0.2	4.60396	1.35657	1.07194	0	0.254826
4002584_1	Ccel_0800	peptidase M22 glycoprotease	0.4	3.64842	1.06166	1.47392	2.21685	0.679537
4002584_1	Ccel_0801	ribosomal-protein-alanine acetyltransferase	0.6	1.30301	1.82842	0.803955	9.75413	0.849421
4002584_1	Ccel_0802	peptidase S16, lon-like protein	4.1	5.2989	4.01072	4.82373	2.66022	2.29344
4002584_1	Ccel_0803	RNA polymerase, sigma-24 subunit, ECF subfamily	20.7	36.3974	33.2064	43.0116	33.6961	22.6795
4002584_1	Ccel_0804	hypothetical protein	9.7	11.3796	14.7453	20.2329	12.4143	7.05019
4002584_1	Ccel_0805	hypothetical protein	9.9	10.5109	21.2922	27.8705	4.87707	12.0618
4002584_1	Ccel_0806	phosphocarrier, HPr family	26.6	43.0862	56.1501	187.456	43.4502	64.3012
4002584_1	Ccel_0807	excinuclease ABC, C subunit	1.7	3.47469	3.95174	1.60791	4.4337	1.86873
4002584_1	Ccel_0808	metallophosphoesterase	1.3	3.73529	2.24129	1.20593	0	0.254826
4002584_1	Ccel_0809	trigger factor	17.3	54.987	31.9088	54.669	57.638	37.7143
4002584_1	Ccel_0810	ATP-dependent Clp protease, proteolytic subunit ClpP	128.8	157.056	95.2547	212.378	87.3438	120.108
4002584_1	Ccel_0811	ATP-dependent Clp protease, ATP-binding subunit ClpX	97.1	127.261	91.9517	301.483	125.917	116.286
4002584_1	Ccel_0812	Sigma 54 interacting domain protein	0.3	0.608071	1.59249	0.401978	0.44337	0.764479
4002584_1	Ccel_0813	hypothetical protein	0	13.9856	1.41555	4.42176	3.54696	10.0232
4002584_1	Ccel_0814	metalloendopeptidase, glycoprotease family	2	3.47469	6.01609	4.15377	2.66022	1.86873
4002584_1	Ccel_0815	Lytic transglycosylase catalytic	7.1	5.12517	28.252	19.1609	6.65054	11.4672
4002584_1	Ccel_0816	hypothetical protein	1.3	5.5595	68.4772	4.68974	10.6409	4.50193
4002584_1	Ccel_0817	protein of unknown function DUF402	5.2	20.8481	15.3941	17.687	0.886739	6.71042
4002584_1	Ccel_0818	PHP domain protein	5.1	48.5588	25.7748	23.9847	5.7638	12.4865
4002584_1	Ccel_0819	SsrA-binding protein	5.6	22.3249	17.2815	22.1088	18.1782	41.027
4002584_1	Ccel_0820	integrase family protein	0.9	19.2845	6.66488	8.84351	4.87707	7.81467
4002584_1	Ccel_0821	ribose ABC transporter permease component	1.5	27.6238	65.7641	76.5098	8.86739	49.0965
4002584_1	Ccel_0822	hypothetical protein	7.6	17.7209	48.3056	26.9325	5.32044	13.6757
4002584_1	Ccel_0823	Integrase catalytic region	0.5	0.434336	0.825737	0	0	0
4002584_1	Ccel_0824	transposase IS3/IS911 family protein	0.2	0	0.0589812	0	0	0
4002584_1	Ccel_0825	pseudo	0.5	0.173735	0.176944	0.53597	4.87707	0
4002584_1	Ccel_0826	hypothetical protein	0.3	0.347469	0.117962	1.7419	0	0.764479
4002584_1	Ccel_0827	hypothetical protein	0	0.347469	0.530831	1.07194	0	1.18919
4002584_1	Ccel_0828	hypothetical protein	1.4	0.868673	1.17962	1.07194	0	2.97297
4002584_1	Ccel_0829	hypothetical protein	1.3	0	1.17962	0.53597	0	1.27413
4002584_1	Ccel_0830	SH3 type 3 domain protein	34.4	50.2961	100.445	83.6114	15.9613	48.8417
4002584_1	Ccel_0831	hypothetical protein	0	0	0.235925	0	0	0
4002584_1	Ccel_0832	peptidase M15B and M15C DD-carboxypeptidase VanY/endolysin	0	0.0868673	0.176944	0.133993	0	0
4002584_1	Ccel_0833	hypothetical protein	0	0.434336	0.589812	0	0	0
4002584_1	Ccel_0834	DNA adenine methylase	0	0	0	0	0	0
4002584_1	Ccel_0835	hypothetical protein	856.6	513.472	794.241	1523.09	82.4667	314.116
4002584_1	Ccel_0836	hypothetical protein	10.5	3.99589	8.55228	41.8057	0.886739	9.51351
4002584_1	Ccel_0837	hypothetical protein	10.6	3.04035	10.1448	58.5548	1.77348	9.93822
4002584_1	Ccel_0838	pseudo	1.9	1.12927	1.06166	2.54586	0	0.679537
4002584_1	Ccel_0839	transposase IS3/IS911 family protein	0.4	0.434336	0.117962	0.133993	1.77348	0.339768
4002584_1	Ccel_0840	glycoside hydrolase family 5	2	0.694938	0.47185	4.42176	0.44337	5.43629
4002584_1	Ccel_0841	transcriptional regulator, AraC family	4.6	2.34542	7.66756	21.7068	4.87707	10.5328
4002584_1	Ccel_0842	pseudo	0.3	0	0	1.60791	0	0
4002584_1	Ccel_0843	transposase IS3/IS911 family protein	0	0.347469	1.29759	0	0	0
4002584_1	Ccel_0844	hypothetical protein	1.6	4.34336	5.24933	4.15377	0.886739	1.35907
4002584_1	Ccel_0845	Resolvase domain protein	0.6	2.43228	1.06166	0.803955	0.886739	1.18919
4002584_1	Ccel_0846	hypothetical protein	6.6	44.1286	34.1501	29.0764	4.4337	7.72973
4002584_1	Ccel_0847	hypothetical protein	0.5	0.868673	1.17962	2.67985	0	0.849421
4002584_1	Ccel_0848	pseudo	0.4	3.30096	0.884718	2.00989	0	0.42471
4002584_1	Ccel_0849	NusG antitermination factor	14.4	1.38988	1.41555	58.8227	51.4309	15.1197
4002584_1	Ccel_0850	pseudo	2.7	0.694938	1.12064	25.1906	11.5276	7.81467
4002584_1	Ccel_0851	beta-lactamase domain protein	7.2	2.95349	3.89276	38.0539	35.4696	10.0232
4002584_1	Ccel_0852	Acyl transferase	2.2	0.434336	0.589812	8.70952	12.4143	3.65251
4002584_1	Ccel_0853	pseudo	1.6	0	1.12064	3.21582	11.0842	1.01931
4002584_1	Ccel_0854	PfaD family protein	0.6	0.260602	0.117962	3.08183	38.1298	2.12355
4002584_1	Ccel_0855	ABC transporter related	9.3	16.4179	20.7024	27.3345	40.3466	8.83398
4002584_1	Ccel_0856	protein of unknown function DUF214	19.1	9.98973	13.2118	32.0242	56.3079	5.60618
4002584_1	Ccel_0857	protein of unknown function DUF214	9.6	8.59986	9.79088	19.5629	35.4696	5.77606
4002584_1	Ccel_0858	Beta-ketoacyl synthase	3.5	2.08481	2.06434	7.10161	14.6312	2.37838
4002584_1	Ccel_0859	Beta-ketoacyl synthase	1	0.521204	0.530831	2.27787	10.6409	0.849421
4002584_1	Ccel_0860	Beta-ketoacyl synthase	0.4	0.173735	0.235925	0.53597	2.66022	0.254826
4002584_1	Ccel_0861	Beta-ketoacyl synthase	0.1	0.0868673	0.117962	0.401978	2.66022	0.339768
4002584_1	Ccel_0862	Beta-ketoacyl synthase	0.1	0.173735	0.117962	0.53597	3.10359	0.254826
4002584_1	Ccel_0863	Beta-ketoacyl synthase	0.2	0.0868673	0.0589812	0.267985	3.54696	0.254826
4002584_1	Ccel_0864	amino acid adenylation domain protein	0.1	0.0868673	0.0589812	0.267985	3.10359	0.254826
4002584_1	Ccel_0865	acyl carrier protein	28.5	9.98973	11.6193	125.015	10.1975	22.0849
4002584_1	Ccel_0866	Beta-ketoacyl synthase	14.1	7.55745	8.90617	58.1528	11.971	29.9846
4002584_1	Ccel_0867	Beta-ketoacyl synthase	7.3	0.95554	1.65147	21.7068	6.20717	13.3359
4002584_1	Ccel_0868	Beta-ketoacyl synthase	4.8	0.608071	2.00536	22.2428	5.32044	11.1274
4002584_1	Ccel_0869	hypothetical protein	2.8	0.347469	1.12064	21.4388	6.20717	4.2471
4002584_1	Ccel_0870	alpha/beta hydrolase fold protein	1.4	0	1.23861	14.0692	1.77348	3.2278
4002584_1	Ccel_0871	hypothetical protein	2.2	0	0.176944	10.3174	1.77348	1.95367
4002584_1	Ccel_0872	short-chain dehydrogenase/reductase SDR	2.9	0	1.06166	12.5953	3.54696	3.2278
4002584_1	Ccel_0873	Radical SAM domain protein	1.9	0.868673	0.294906	10.9874	0.886739	2.97297
4002584_1	Ccel_0874	3-Oxoacyl-(acyl-carrier-protein (ACP)) synthase III domain protein	3.7	0.347469	1.12064	10.9874	2.66022	5.18147
4002584_1	Ccel_0875	Coenzyme F390 synthetase-like protein	2.4	0.347469	1.47453	10.5854	0.886739	2.6332
4002584_1	Ccel_0876	UBA/THIF-type NAD/FAD binding protein	1.7	0.521204	1.29759	9.78146	1.33011	1.10425
4002584_1	Ccel_0877	major facilitator superfamily MFS_1	0.1	1.12927	1.59249	3.48381	4.4337	1.95367
4002584_1	Ccel_0878	hypothetical protein	0.2	0.173735	0.117962	0	0	0.0849421
4002584_1	Ccel_0879	binding-protein-dependent transport systems inner membrane component	0	0	0.294906	0.401978	3.10359	0
4002584_1	Ccel_0880	ABC transporter related	0	0	0	0.133993	0	0.254826
4002584_1	Ccel_0881	carbohydrate-binding, CenC-like protein	6.5	8.94733	4.36461	22.7787	0	5.18147
4002584_1	Ccel_0882	hypothetical protein	0.2	0.608071	1.35657	12.7293	0	2.03861
4002584_1	Ccel_0883	polysaccharide deacetylase	0	0	2.35925	2.27787	0	0.594595
4002584_1	Ccel_0884	Peptidase M23	0	0	1.23861	0.267985	0	0
4002584_1	Ccel_0885	extracellular solute-binding protein family 3	18.8	33.5308	13.8606	46.8974	10.6409	32.7027
4002584_1	Ccel_0886	polar amino acid ABC transporter, inner membrane subunit	0.9	1.82421	0.235925	0.803955	0	0.169884
4002584_1	Ccel_0887	ABC transporter related	1.7	2.51915	1.23861	5.76168	4.87707	3.05792
4002584_1	Ccel_0888	transcriptional regulator, XRE family	1.1	1.65048	0.530831	2.27787	0	0.594595
4002584_1	Ccel_0889	spermidine/putrescine ABC transporter ATPase subunit	1	0.781805	0.589812	1.7419	0.44337	0.849421
4002584_1	Ccel_0890	binding-protein-dependent transport systems inner membrane component	0.8	1.47674	0.117962	0.937948	0	0.0849421
4002584_1	Ccel_0891	binding-protein-dependent transport systems inner membrane component	0.6	0.347469	0	1.60791	0.886739	0
4002584_1	Ccel_0892	extracellular solute-binding protein family 1	1.8	8.77359	2.71314	8.70952	0	3.05792
4002584_1	Ccel_0893	Rubrerythrin	27.8	116.402	48.3056	83.3434	36.7997	27.6911
4002584_1	Ccel_0894	iron-containing alcohol dehydrogenase	619.6	521.464	356.07	1039.38	1159.85	327.112
4002584_1	Ccel_0895	hypothetical protein	7.8	5.47264	11.9732	17.285	6.20717	8.15444
4002584_1	Ccel_0896	AMP-dependent synthetase and ligase	2.8	2.43228	5.19035	4.68974	7.09391	5.52124
4002584_1	Ccel_0897	MATE efflux family protein	0.3	0.173735	0.353887	1.07194	0	0.339768
4002584_1	Ccel_0898	GTP-binding protein HSR1-related	2.6	1.47674	0.707775	3.08183	1.33011	0.254826
4002584_1	Ccel_0899	protein of unknown function DUF445	2.1	1.56361	1.76944	4.95773	0.886739	1.18919
4002584_1	Ccel_0900	cation diffusion facilitator family transporter	1.4	2.25855	0.707775	7.50358	3.54696	1.01931
4002584_1	Ccel_0901	copper amine oxidase domain protein	0.5	2.34542	3.95174	5.89567	2.66022	1.01931
4002584_1	Ccel_0902	Rubrerythrin	2295.6	1789.2	1770.97	3529.63	1148.77	2133.92
4002584_1	Ccel_0903	phage integrase family site specific recombinase	21	3.30096	2.65416	9.91545	0	5.43629
4002584_1	Ccel_0904	transposase IS3/IS911 family protein	0	0	0	0	0	0
4002584_1	Ccel_0905	Integrase catalytic region	0	0.0868673	0.0589812	0	0	0
4002584_1	Ccel_0906	hypothetical protein	9.3	8.86046	8.96515	15.0072	7.53728	7.72973
4002584_1	Ccel_0907	permease	4.9	1.73735	3.18499	10.5854	2.66022	2.88803
4002584_1	Ccel_0908	major facilitator superfamily MFS_1	0.2	0	0.235925	0.803955	0	0.679537
4002584_1	Ccel_0909	Amidohydrolase 3	0.1	0	0.9437	0.267985	0	0.42471
4002584_1	Ccel_0910	pseudo	0	0	2.77212	0.53597	0	2.54826
4002584_1	Ccel_0911	short-chain dehydrogenase/reductase SDR	24.9	54.6395	87.7051	220.418	97.0979	82.8185
4002584_1	Ccel_0912	pseudo	0	0	0.530831	0.401978	0	0
4002584_1	Ccel_0913	hypothetical protein	0	0	0	0.803955	0	0
4002584_1	Ccel_0914	pseudo	0	0	0	0.401978	0	0
4002584_1	Ccel_0915	Abortive infection protein	0.2	0.694938	1.41555	0.803955	0	0.339768
4002584_1	Ccel_0916	two component transcriptional regulator, winged helix family	0.9	2.17168	7.01877	5.09172	0	1.78378
4002584_1	Ccel_0917	histidine kinase	3.6	4.86457	4.24665	7.63758	0.44337	2.03861
4002584_1	Ccel_0918	pseudo	6	3.47469	6.19303	14.7392	0	11.2124
4002584_1	Ccel_0919	Integrase catalytic region	0.6	0.868673	0.353887	0	0.44337	0
4002584_1	Ccel_0920	cellulosome protein dockerin type I	21.5	14.3331	21.7051	52.5251	3.10359	17.9228
4002584_1	Ccel_0921	pseudo	0	0	0	0	0	0
4002584_1	Ccel_0922	DNA topoisomerase III	1.4	4.86457	2.35925	3.21582	1.33011	2.97297
4002584_1	Ccel_0923	ExsB family protein	3.4	17.8947	19.9357	5.76168	6.65054	1.69884
4002584_1	Ccel_0924	transcriptional regulator, BadM/Rrf2 family	0.4	3.64842	7.8445	1.07194	2.21685	0.764479
4002584_1	Ccel_0925	pseudo	0	0.0868673	0	0.401978	0	0
4002584_1	Ccel_0926	hypothetical protein	0.7	0.868673	0.648794	1.07194	0	1.86873
4002584_1	Ccel_0927	RNA polymerase, sigma-24 subunit, ECF subfamily	0	1.73735	1.53351	0.803955	0	0.509653
4002584_1	Ccel_0928	hypothetical protein	0	0	0.47185	0.401978	0.44337	0.764479
4002584_1	Ccel_0929	hypothetical protein	0.3	1.30301	1.17962	1.20593	0	1.01931
4002584_1	Ccel_0930	Alkaline phosphatase	0.1	1.30301	0.47185	2.14388	0	0.509653
4002584_1	Ccel_0931	glycoside hydrolase family 10	262.3	3.12722	12.504	106.524	19.0649	56.9961
4002584_1	Ccel_0932	Carbamoyl-phosphate synthase L chain ATP-binding	16.6	17.2866	11.4424	69.1402	14.1878	21.0656
4002584_1	Ccel_0933	biotin/lipoyl attachment domain-containing protein	25.4	35.4418	19.6408	98.8865	27.0455	35.5907
4002584_1	Ccel_0934	acetyl-CoA carboxylase, biotin carboxylase	13.5	15.6361	13.9786	56.1429	18.1782	25.3127
4002584_1	Ccel_0935	acetyl-CoA carboxylase, carboxyl transferase, beta subunit	7.3	3.82216	4.18767	22.5108	26.1588	12.7413
4002584_1	Ccel_0936	acetyl-CoA carboxylase, carboxyl transferase, alpha subunit	7.1	2.25855	2.30027	21.5728	20.395	4.67181
4002584_1	Ccel_0937	pseudo	0.5	0.781805	0.353887	2.27787	3.99033	4.07722
4002584_1	Ccel_0939	amine oxidase	0.8	0.608071	0.353887	2.41187	7.09391	1.86873
4002584_1	Ccel_0940	pseudo	0	0.694938	0.353887	0	6.65054	0.169884
4002584_1	Ccel_0941	Xylose isomerase domain protein TIM barrel	0	0	0	0.267985	0	0
4002584_1	Ccel_0942	hypothetical protein	0	0	0	0	0	0
4002584_1	Ccel_0943	FAD dependent oxidoreductase	0.1	0.0868673	0	0.133993	0	0.0849421
4002584_1	Ccel_0944	two component transcriptional regulator, AraC family	0	0	0.235925	0.669963	0	0.0849421
4002584_1	Ccel_0945	histidine kinase	0.1	0.0868673	0.0589812	0.133993	0.44337	0.254826
4002584_1	Ccel_0946	binding-protein-dependent transport systems inner membrane component	0	0	0	0	0	0
4002584_1	Ccel_0947	binding-protein-dependent transport systems inner membrane component	0	0	0	0.53597	0	0
4002584_1	Ccel_0948	extracellular solute-binding protein family 1	0.2	0.0868673	0.117962	0.53597	0.44337	0.169884
4002584_1	Ccel_0949	FAD dependent oxidoreductase	0	0	0	0.401978	0	0.0849421
4002584_1	Ccel_0950	HI0933 family protein	0	0.260602	0	0.267985	0	0
4002584_1	Ccel_0951	hypothetical protein	0	0.0868673	0	0.267985	0	0.254826
4002584_1	Ccel_0952	Alcohol dehydrogenase GroES domain protein	0.6	0.260602	1.00268	3.21582	0	1.6139
4002584_1	Ccel_0953	Alcohol dehydrogenase GroES domain protein	1.1	0.173735	0.412869	1.8759	0.886739	0
4002584_1	Ccel_0954	PfkB domain protein	0.8	0.173735	0.235925	2.41187	0.886739	0
4002584_1	Ccel_0955	Accessory gene regulator B	13.4	11.9008	13.2118	33.7661	3.99033	21.2355
4002584_1	Ccel_0956	hypothetical protein	15.6	25.1915	39.8123	53.0611	6.65054	18.2625
4002584_1	Ccel_0957	hypothetical protein	939.8	43.173	65.4102	900.296	27.9323	62.1776
4002584_1	Ccel_0958	transcriptional regulator, XRE family	0	1.65048	2.77212	4.82373	0	0
4002584_1	Ccel_0959	pseudo	2.8	5.90697	7.8445	19.2949	0	2.37838
4002584_1	Ccel_0960	Methyltransferase type 11	25.2	28.4925	15.63	73.9639	0	20.556
4002584_1	Ccel_0961	Radical SAM domain protein	15.8	23.9754	29.0777	37.3839	1.33011	22.5097
4002584_1	Ccel_0962	hypothetical protein	9.6	7.12311	11.5013	24.6546	1.33011	10.7876
4002584_1	Ccel_0963	hypothetical protein	18.1	5.0383	8.02145	47.2994	5.32044	20.556
4002584_1	Ccel_0964	DEAD/DEAH box helicase domain protein	11.5	1.73735	5.89812	21.1708	1.77348	5.43629
4002584_1	Ccel_0965	amino acid adenylation domain protein	14.4	3.04035	10.2038	34.1681	1.33011	7.64479
4002584_1	Ccel_0966	ABC transporter related	201.6	13.5513	11.2654	534.63	3.10359	7.81467
4002584_1	Ccel_0967	ABC-2 type transporter	144.2	23.9754	16.1019	488.403	0.886739	9.34363
4002584_1	Ccel_0968	Radical SAM domain protein	36.3	11.8139	21.7641	53.731	4.87707	18.6023
4002584_1	Ccel_0969	NAD-dependent epimerase/dehydratase	39	4.5171	6.6059	37.6519	2.21685	15.6293
4002584_1	Ccel_0970	Nucleotidyl transferase	28.9	2.43228	4.83646	27.0665	0	7.81467
4002584_1	Ccel_0971	NAD-dependent epimerase/dehydratase	31.8	3.73529	6.78284	39.3938	2.66022	17.2432
4002584_1	Ccel_0972	glycosyltransferase, MGT family	30.9	0.781805	5.36729	39.6618	0	10.9575
4002584_1	Ccel_0973	beta-lactamase	19.5	0.173735	2.24129	14.4712	0.44337	5.43629
4002584_1	Ccel_0974	AMP-dependent synthetase and ligase	17.9	0.260602	2.00536	15.2752	0	6.11583
4002584_1	Ccel_0975	Acyl transferase	19.4	0.260602	1.71046	18.759	0	5.18147
4002584_1	Ccel_0976	Beta-ketoacyl synthase	18.7	0.173735	2.41823	10.7194	0.44337	2.71815
4002584_1	Ccel_0977	amino acid adenylation domain protein	10.4	0.173735	0.884718	7.90556	0.44337	3.31274
4002584_1	Ccel_0978	Beta-ketoacyl synthase	5.3	0.0868673	0.530831	2.67985	0	1.69884
4002584_1	Ccel_0979	amino acid adenylation domain protein	5.6	0.0868673	0.47185	5.62769	0	1.78378
4002584_1	Ccel_0980	amino acid adenylation domain protein	4.1	0.0868673	0.235925	2.41187	0	2.29344
4002584_1	Ccel_0981	Pyridoxal-dependent decarboxylase	5.9	0.0868673	0	2.00989	0	1.95367
4002584_1	Ccel_0982	amino acid adenylation domain protein	3.6	0	0.0589812	1.8759	0	1.01931
4002584_1	Ccel_0983	Radical SAM domain protein	9.1	0.173735	0.235925	4.68974	0	2.88803
4002584_1	Ccel_0984	hypothetical protein	18.2	0	0.176944	4.68974	0	2.37838
4002584_1	Ccel_0985	phosphopantetheine-binding	15.5	0	0.0589812	4.55575	0	5.18147
4002584_1	Ccel_0986	3-hydroxyacyl-CoA dehydrogenase NAD-binding	11.4	0.173735	0.176944	6.16366	0.886739	3.73745
4002584_1	Ccel_0987	hypothetical protein	3.1	0	0	3.08183	0	2.46332
4002584_1	Ccel_0988	acyl-CoA dehydrogenase domain protein	8	0.694938	0.176944	10.7194	0	3.56757
4002584_1	Ccel_0989	FkbH like protein	15.6	1.91108	1.17962	14.3372	1.33011	6.4556
4002584_1	Ccel_0990	transcriptional regulator, AraC family	0.9	0.868673	0.589812	5.3597	0	1.78378
4002584_1	Ccel_0991	transcriptional regulator, AraC family	0.2	0.608071	0.412869	0.401978	0	0
4002584_1	Ccel_0992	glycoside hydrolase family 2 sugar binding	0	0.0868673	0.0589812	0.133993	0	0
4002584_1	Ccel_0993	Carbohydrate-binding family 9	0	0.0868673	0.0589812	0	1.33011	0.254826
4002584_1	Ccel_0994	putative sensor with HAMP domain	0.8	0.694938	0.766756	3.08183	0	0.764479
4002584_1	Ccel_0995	two component transcriptional regulator, AraC family	1.1	0.173735	0.294906	1.07194	3.10359	0.254826
4002584_1	Ccel_0996	extracellular solute-binding protein family 1	3.3	1.38988	1.76944	2.94784	1.77348	2.03861
4002584_1	Ccel_0997	protein of unknown function DUF1680	1.1	0.608071	0.884718	0.401978	0.44337	1.01931
4002584_1	Ccel_0998	extracellular solute-binding protein family 1	0.1	0	0.47185	0.937948	6.65054	11.8069
4002584_1	Ccel_0999	binding-protein-dependent transport systems inner membrane component	0.1	0	0	0.133993	0	0.764479
4002584_1	Ccel_1000	binding-protein-dependent transport systems inner membrane component	0.1	0	0.117962	0.401978	0	1.18919
4002584_1	Ccel_1001	transcriptional regulator, AraC family	0.4	1.47674	0.412869	0.937948	0	0.0849421
4002584_1	Ccel_1002	glycoside hydrolase family 4	0.1	0.434336	0	0.53597	0	2.54826
4002584_1	Ccel_1003	transcriptional regulator, AraC family	0.2	0.347469	0	0.401978	0	0
4002584_1	Ccel_1004	glycoside hydrolase family 31	0.1	0	0	0	0.44337	0.0849421
4002584_1	Ccel_1005	transcriptional regulator, LacI family	3.9	2.86662	7.25469	5.4937	1.33011	7.64479
4002584_1	Ccel_1006	carbohydrate kinase FGGY	0	0	0	0	1.33011	1.52896
4002584_1	Ccel_1007	Alcohol dehydrogenase GroES domain protein	0	0	0.117962	0.267985	0	0.849421
4002584_1	Ccel_1008	D-tagatose-bisphosphate aldolase class II accessory protein AgaZ	0	0	0	0	0	0.679537
4002584_1	Ccel_1009	aldo/keto reductase	0.2	0.347469	0.0589812	0	0	3.90734
4002584_1	Ccel_1010	RbsD or FucU transport	0.6	0.260602	0	0.133993	0	2.54826
4002584_1	Ccel_1011	glycoside hydrolase family 43	7.3	4.16963	4.12869	8.03955	3.54696	6.37066
4002584_1	Ccel_1012	transcriptional regulator, AraC family	0	0	0.117962	0.401978	0	0
4002584_1	Ccel_1013	glycoside hydrolase family 2 TIM barrel	0.2	0.260602	0.294906	0.401978	0	0.42471
4002584_1	Ccel_1014	binding-protein-dependent transport systems inner membrane component	0	0.434336	0.117962	0.669963	0.886739	0.509653
4002584_1	Ccel_1015	binding-protein-dependent transport systems inner membrane component	0.3	0.0868673	0	0.133993	0.886739	3.14286
4002584_1	Ccel_1016	extracellular solute-binding protein family 1	1.7	0.868673	0.766756	1.07194	5.7638	3.14286
4002584_1	Ccel_1017	Cytochrome c biogenesis protein-like protein	0.2	0	0.412869	0.53597	0.886739	0.0849421
4002584_1	Ccel_1018	hypothetical protein	0.6	1.82421	0.176944	1.60791	0	0.509653
4002584_1	Ccel_1019	transposase IS116/IS110/IS902 family protein	0	0.173735	0	0	0	0
4002584_1	Ccel_1020	hypothetical protein	0.4	0.434336	0.412869	0.53597	0.886739	0.934363
4002584_1	Ccel_1021	hypothetical protein	0.7	4.2565	3.06702	1.33993	2.21685	0.169884
4002584_1	Ccel_1022	major facilitator superfamily MFS_1	0	0	0.117962	0.267985	0	0
4002584_1	Ccel_1023	amidohydrolase	0	0	0	0	0	0
4002584_1	Ccel_1024	protein of unknown function UPF0126	0	0	0.176944	0	0	0
4002584_1	Ccel_1025	extracellular solute-binding protein family 1	1.2	20.0663	1.17962	31.8902	23.4986	13.166
4002584_1	Ccel_1026	binding-protein-dependent transport systems inner membrane component	0	3.04035	0.117962	1.60791	0.886739	1.95367
4002584_1	Ccel_1027	binding-protein-dependent transport systems inner membrane component	0.2	1.12927	0.353887	2.00989	0.886739	0.254826
4002584_1	Ccel_1028	deoxyribose-phosphate aldolase	0.1	4.69083	0.766756	1.07194	1.77348	1.01931
4002584_1	Ccel_1029	Alcohol dehydrogenase GroES domain protein	0.2	6.68878	0.589812	1.07194	11.971	2.71815
4002584_1	Ccel_1030	Alcohol dehydrogenase GroES domain protein	0.7	0.781805	0.117962	8.17355	2.21685	0.594595
4002584_1	Ccel_1031	glycerol kinase	0.8	2.34542	0.589812	0.267985	3.10359	0.509653
4002584_1	Ccel_1032	short-chain dehydrogenase/reductase SDR	0.1	1.12927	0.412869	1.33993	0.886739	0.339768
4002584_1	Ccel_1033	L-arabinose isomerase	1.1	2.60602	1.00268	4.95773	5.32044	1.6139
4002584_1	Ccel_1034	transcriptional regulator, DeoR family	6.5	7.29685	8.19839	10.7194	3.99033	6.20077
4002584_1	Ccel_1035	Glyoxalase/bleomycin resistance protein/dioxygenase	1.6	3.21409	3.53887	3.48381	0	1.01931
4002584_1	Ccel_1036	alpha-L-arabinofuranosidase domain protein	0.7	4.2565	1.23861	4.42176	2.66022	2.20849
4002584_1	Ccel_1037	hypothetical protein	2.4	3.56156	1.06166	4.42176	0.886739	1.01931
4002584_1	Ccel_1038	ATPase, P-type (transporting), HAD superfamily, subfamily IC	1.2	11.6402	3.30295	1.8759	2.21685	2.03861
4002584_1	Ccel_1039	Pyridoxal-dependent decarboxylase	6	11.7271	9.31903	2.27787	0.886739	2.97297
4002584_1	Ccel_1040	Collagenase and related protease-like protein	6	4.08276	5.60322	2.00989	1.33011	1.44402
4002584_1	Ccel_1041	hypothetical protein	7.7	5.99384	6.42895	3.48381	1.77348	2.12355
4002584_1	Ccel_1042	aminotransferase class I and II	4.7	2.43228	4.18767	2.41187	0	0.679537
4002584_1	Ccel_1043	Haloacid dehalogenase domain protein hydrolase type 3	4.3	1.56361	3.00804	1.8759	0	0.934363
4002584_1	Ccel_1044	Methyltransferase type 11	16.9	4.86457	7.60858	5.89567	0	1.86873
4002584_1	Ccel_1045	Radical SAM domain protein	19	8.51299	9.79088	5.62769	0.44337	4.67181
4002584_1	Ccel_1046	Radical SAM domain protein	3.7	1.99795	2.06434	2.67985	0.44337	1.95367
4002584_1	Ccel_1047	pseudo	4.8	2.25855	5.6622	3.48381	0	0.934363
4002584_1	Ccel_1048	pseudo	8.3	2.17168	5.24933	5.4937	0.44337	0.679537
4002584_1	Ccel_1049	chloramphenicol acetyltransferase	10.1	1.47674	8.43432	7.63758	0.886739	0.849421
4002584_1	Ccel_1050	hypothetical protein	23.2	23.9754	24.5362	27.2005	4.4337	20.2162
4002584_1	Ccel_1051	transcriptional regulator, AraC family	49.4	34.1388	50.193	37.5179	6.65054	26.8417
4002584_1	Ccel_1052	Methyltransferase type 12	7.1	21.7168	17.0456	10.9874	4.87707	19.112
4002584_1	Ccel_1053	small GTP-binding protein	1.3	1.47674	1.47453	1.07194	1.77348	2.03861
4002584_1	Ccel_1054	dihydrouridine synthase DuS	1	0.347469	1.41555	2.00989	0	1.18919
4002584_1	Ccel_1055	nitroreductase	4.6	5.12517	12.2091	3.34981	1.33011	4.67181
4002584_1	Ccel_1056	hypothetical protein	0.3	0	0.9437	0.401978	0	0.254826
4002584_1	Ccel_1057	pyridine nucleotide-disulphide oxidoreductase domain protein	1	1.30301	0.353887	0.133993	0	0
4002584_1	Ccel_1058	HI0933 family protein	2.3	2.60602	1.17962	1.33993	0	0.679537
4002584_1	Ccel_1059	transcriptional regulator, TetR family	0.3	3.30096	1.47453	3.34981	2.66022	0.169884
4002584_1	Ccel_1060	cellulosome protein dockerin type I	39	13.725	19.7587	32.8282	0.44337	142.873
4002584_1	Ccel_1061	hypothetical protein	1.3	0	0.648794	2.54586	0	0.169884
4002584_1	Ccel_1062	pseudo	2.1	2.25855	1.12064	0.401978	2.21685	5.43629
4002584_1	Ccel_1063	hypothetical protein	4.5	0.694938	2.00536	8.84351	2.21685	6.54054
4002584_1	Ccel_1064	hypothetical protein	6.6	10.5978	12.9169	11.5234	3.99033	3.73745
4002584_1	Ccel_1065	transcriptional regulator, ArsR family	5	37.1792	29.0188	8.17355	18.6215	14.9498
4002584_1	Ccel_1066	permease	2.1	1.65048	1.82842	2.54586	2.66022	2.54826
4002584_1	Ccel_1067	redox-active disulfide protein 2	0.9	5.5595	5.0134	3.75179	4.87707	2.46332
4002584_1	Ccel_1068	protein tyrosine phosphatase	3.5	4.7777	7.72654	2.14388	0	1.35907
4002584_1	Ccel_1069	cytochrome b5	0.3	0	1.82842	0.803955	0	0
4002584_1	Ccel_1070	hydrogenase (NiFe) small subunit HydA	0.3	0	2.12332	0	0	0.42471
4002584_1	Ccel_1071	nickel-dependent hydrogenase large subunit	0.3	0	1.06166	0.401978	0	0.0849421
4002584_1	Ccel_1072	hydrogenase maturation protease	0	0	1.23861	0.267985	0	1.10425
4002584_1	Ccel_1073	Cupin 2 conserved barrel domain protein	0.1	0	0.412869	0.803955	0	0
4002584_1	Ccel_1074	transcriptional regulator, GntR family	0	0	0	0.401978	3.54696	0
4002584_1	Ccel_1075	basic membrane lipoprotein	0	0.173735	0.0589812	0	8.86739	0
4002584_1	Ccel_1076	ABC transporter related	0.1	0.0868673	0.0589812	0.133993	2.66022	0.0849421
4002584_1	Ccel_1077	inner-membrane translocator	0.2	0.0868673	0	0	0	0
4002584_1	Ccel_1078	inner-membrane translocator	0.2	0	0.117962	0.267985	0.886739	0
4002584_1	Ccel_1079	isochorismatase hydrolase	0.6	0	0	0.401978	0	0
4002584_1	Ccel_1080	PfkB domain protein	0	0	0	0.133993	0	0
4002584_1	Ccel_1081	purine or other phosphorylase family 1	0	0.0868673	0	0.133993	4.87707	0
4002584_1	Ccel_1082	photosystem I assembly BtpA	0	0.260602	0	0.267985	0	0
4002584_1	Ccel_1083	iron-containing alcohol dehydrogenase	0	0.347469	0.117962	0	0	0
4002584_1	Ccel_1084	tryptophan synthase, alpha subunit	0	1.21614	1.29759	0.267985	2.21685	0.849421
4002584_1	Ccel_1085	hypothetical protein	2.7	28.4056	30.4933	13.3993	0	22.5946
4002584_1	Ccel_1086	hypothetical protein	1.6	1.99795	4.01072	2.27787	0	0
4002584_1	Ccel_1087	protein of unknown function DUF43	7.5	8.25239	12.622	5.62769	4.87707	3.48263
4002584_1	Ccel_1088	GCN5-related N-acetyltransferase	8.4	6.34131	9.02413	4.82373	1.33011	0.679537
4002584_1	Ccel_1089	FkbH like protein	13.9	6.42818	6.72386	5.09172	1.77348	0.679537
4002584_1	Ccel_1090	hypothetical protein	8.3	6.34131	9.14209	5.09172	0	5.01158
4002584_1	Ccel_1091	NAD-dependent epimerase/dehydratase	4.5	1.91108	2.41823	2.41187	0.44337	0.254826
4002584_1	Ccel_1092	S-adenosylmethionine decarboxylase proenzyme	18.4	10.6847	23.0617	18.893	8.86739	8.74903
4002584_1	Ccel_1093	Zn-dependent hydrolase of the beta-lactamase fold protein	26.9	7.29685	15.9249	20.2329	4.4337	5.94595
4002584_1	Ccel_1094	methyladenine glycosylase	20.1	10.5978	14.0375	26.2625	8.86739	8.66409
4002584_1	Ccel_1095	hypothetical protein	390.6	374.05	361.555	40.7337	58.5248	106.687
4002584_1	Ccel_1096	hypothetical protein	269.7	282.405	276.504	30.0143	66.9488	85.2819
4002584_1	Ccel_1097	Kelch repeat-containing protein	222.5	261.47	399.185	44.7535	44.7803	145.251
4002584_1	Ccel_1098	methionyl-tRNA synthetase	46.8	15.4624	52.0214	17.419	21.2817	11.3822
4002584_1	Ccel_1099	glycoside hydrolase family 5	121.3	6.34131	17.3995	53.597	3.10359	27.0965
4002584_1	Ccel_1100	hypothetical protein	13.5	8.42612	7.13673	16.7491	0	17.8378
4002584_1	Ccel_1101	Spore coat protein CotH	19.5	0.608071	3.18499	6.02967	2.66022	57.5907
4002584_1	Ccel_1102	4Fe-4S ferredoxin iron-sulfur binding domain protein	0.3	0.347469	2.06434	0.937948	2.66022	0.42471
4002584_1	Ccel_1103	transcriptional regulator, PadR-like family	0	0.694938	0.235925	0.803955	0.886739	0.0849421
4002584_1	Ccel_1104	hypothetical protein	0.7	1.99795	0.766756	0.803955	0.44337	0.849421
4002584_1	Ccel_1105	Tail Collar domain protein	0	0	0.353887	0.133993	2.66022	0
4002584_1	Ccel_1106	Tail Collar domain protein	1.1	0.260602	0.648794	0.53597	0	0.254826
4002584_1	Ccel_1107	NADH:flavin oxidoreductase/NADH oxidase	0.8	14.5068	3.59786	2.41187	1.77348	3.05792
4002584_1	Ccel_1108	hypothetical protein	463.9	752.357	1896.6	1141.88	696.534	1839.68
4002584_1	Ccel_1109	protein of unknown function DUF1646	39.9	20.6744	39.2815	43.0116	32.366	36.2703
4002584_1	Ccel_1110	pseudo	0	0	0	2.00989	0	0.254826
4002584_1	Ccel_1111	glycoside hydrolase family 18	0.1	0	0.766756	0.267985	0	0.254826
4002584_1	Ccel_1112	FAD-dependent pyridine nucleotide-disulphide oxidoreductase	0	0.173735	0.176944	0.133993	3.10359	0
4002584_1	Ccel_1113	UbiA prenyltransferase	0	0	0.884718	0.133993	7.98065	0.169884
4002584_1	Ccel_1114	protein of unknown function DUF1312	0	0	0.176944	0	0.886739	0
4002584_1	Ccel_1115	Heptaprenyl diphosphate synthase component I	0	0	0.0589812	0.267985	0	0.0849421
4002584_1	Ccel_1116	hypothetical protein	0.3	1.65048	0.825737	1.33993	8.86739	1.01931
4002584_1	Ccel_1117	ApbE family lipoprotein	0	0	0	0.133993	1.33011	0
4002584_1	Ccel_1118	major facilitator superfamily MFS_1	2.5	4.60396	4.95442	5.22571	0.886739	4.8417
4002584_1	Ccel_1119	arginine decarboxylase	1.5	11.2927	1.94638	2.00989	1.33011	3.73745
4002584_1	Ccel_1120	FRG domain protein	0	0	0.117962	0	0	0
4002584_1	Ccel_1121	hypothetical protein	0	0	0	0	0	0
4002584_1	Ccel_1122	protein of unknown function DUF421	0	0	0	0	0	0
4002584_1	Ccel_1123	hypothetical protein	0	0.347469	0	0	0	0
4002584_1	Ccel_1124	protein of unknown function DUF421	0	0.173735	0	0	0	0
4002584_1	Ccel_1125	oxidoreductase domain protein	23.8	26.2339	18.1662	30.8183	30.5925	31.9382
4002584_1	Ccel_1126	copper amine oxidase domain protein	39.2	58.9829	26.8954	16.6151	194.196	120.618
4002584_1	Ccel_1127	hypothetical protein	25.4	31.6197	17.4584	13.1313	71.8259	111.529
4002584_1	Ccel_1128	Saccharopine dehydrogenase	7.7	13.8988	6.36997	4.28776	1.33011	8.32432
4002584_1	Ccel_1129	carboxynorspermidine decarboxylase	2.9	13.8119	5.54424	4.68974	5.7638	3.90734
4002584_1	Ccel_1130	hypothetical protein	0.8	0.521204	0.235925	0.669963	0	0.339768
4002584_1	Ccel_1131	pseudo	0.7	0.260602	0.235925	1.33993	0.44337	0.42471
4002584_1	Ccel_1132	transposase IS116/IS110/IS902 family protein	0	0	0	0	0	0
4002584_1	Ccel_1133	extracellular solute-binding protein family 1	2.1	1.04241	1.59249	20.9028	310.802	94.5405
4002584_1	Ccel_1134	binding-protein-dependent transport systems inner membrane component	0	0.260602	0.235925	1.33993	34.1395	14.61
4002584_1	Ccel_1135	binding-protein-dependent transport systems inner membrane component	0	0	0.117962	2.81384	14.6312	12.3166
4002584_1	Ccel_1136	extracellular solute-binding protein family 1	1.4	1.04241	1.71046	2.14388	21.2817	5.77606
4002584_1	Ccel_1137	putative sensor with HAMP domain	2.6	0.95554	1.47453	1.7419	21.2817	5.43629
4002584_1	Ccel_1138	two component transcriptional regulator, AraC family	2.7	0.434336	1.41555	1.8759	19.9516	9.00386
4002584_1	Ccel_1139	glycoside hydrolase family 3 domain protein	1.1	1.38988	2.12332	4.28776	27.0455	8.83398
4002584_1	Ccel_1140	methylated-DNA/protein-cysteine methyltransferase	0	2.60602	0.353887	0.803955	2.21685	0.254826
4002584_1	Ccel_1141	hypothetical protein	0	6.25444	38.0429	4.15377	6.20717	6.20077
4002584_1	Ccel_1142	Radical SAM domain protein	1.1	2.86662	3.89276	4.28776	0.886739	2.37838
4002584_1	Ccel_1143	transcriptional regulator, ArsR family	2.1	7.81805	6.9008	6.96761	3.10359	8.15444
4002584_1	Ccel_1144	FAD-dependent pyridine nucleotide-disulphide oxidoreductase	0.3	0.95554	0.707775	0.53597	0.44337	0.764479
4002584_1	Ccel_1145	hypothetical protein	0	0.95554	8.25737	0.669963	0	0.594595
4002584_1	Ccel_1146	copper amine oxidase domain protein	2.9	1.91108	1.8874	2.81384	1.77348	2.20849
4002584_1	Ccel_1147	Bacitracin resistance protein BacA	4.5	9.2948	8.08043	5.76168	6.65054	10.278
4002584_1	Ccel_1148	tRNA (guanine-N(7)-)-methyltransferase	20.1	12.5958	35.2118	15.1412	1.77348	7.38996
4002584_1	Ccel_1149	Methyltransferase type 11	25.4	5.99384	10.7346	15.1412	2.21685	7.30502
4002584_1	Ccel_1150	XRE family plasmid maintenance system antidote protein	14.9	1.65048	3.36193	5.62769	1.33011	4.33205
4002584_1	Ccel_1151	ABC transporter related	29.6	4.86457	14.1555	21.0368	6.65054	14.8649
4002584_1	Ccel_1152	protein of unknown function DUF214	11.2	3.47469	6.31099	6.96761	3.99033	16.0541
4002584_1	Ccel_1153	two component transcriptional regulator, winged helix family	2.1	1.73735	3.71582	1.33993	4.87707	4.2471
4002584_1	Ccel_1154	histidine kinase	1.2	1.04241	1.71046	1.60791	2.66022	1.69884
4002584_1	Ccel_1155	PfkB domain protein	1.6	0.95554	2.53619	0.937948	2.21685	1.86873
4002584_1	Ccel_1156	periplasmic solute binding protein	2.3	4.7777	5.30831	5.89567	8.86739	6.03089
4002584_1	Ccel_1157	two component transcriptional regulator, winged helix family	2.2	1.73735	2.06434	2.14388	7.98065	2.6332
4002584_1	Ccel_1158	histidine kinase	0.4	0	0.825737	1.60791	0	1.86873
4002584_1	Ccel_1159	hypothetical protein	0.2	0	0	0.133993	0	0.509653
4002584_1	Ccel_1160	hypothetical protein	0.4	0	0.294906	0.401978	0	0
4002584_1	Ccel_1161	ABC transporter related	0.2	0	0	0.133993	1.77348	0
4002584_1	Ccel_1162	transposase IS3/IS911 family protein	0	0	0	0	0	0
4002584_1	Ccel_1163	Integrase catalytic region	0	0.260602	0.353887	0	0.886739	0
4002584_1	Ccel_1164	pyruvate flavodoxin/ferredoxin oxidoreductase domain protein	31.1	30.5773	22.5898	14.4712	21.2817	35.8456
4002584_1	Ccel_1165	hypothetical protein	0	0	0	0	0	0.339768
4002584_1	Ccel_1166	hypothetical protein	27.8	431.73	222.772	58.5548	427.408	713.174
4002584_1	Ccel_1167	two component transcriptional regulator, LytTR family	5.3	9.12106	15.3351	11.5234	0.886739	4.67181
4002584_1	Ccel_1168	Rubrerythrin	4.4	1.73735	3.71582	5.62769	19.0649	7.55985
4002584_1	Ccel_1169	SNARE associated Golgi protein	0.5	1.99795	3.18499	6.96761	3.54696	2.54826
4002584_1	Ccel_1170	hypothetical protein	3.1	6.25444	27.1903	4.82373	2.21685	6.54054
4002584_1	Ccel_1171	protein of unknown function DUF6 transmembrane	0	0.173735	0.294906	0.133993	1.33011	0.42471
4002584_1	Ccel_1172	transcriptional regulator, AraC family	0.1	0.694938	1.12064	2.54586	1.77348	0.169884
4002584_1	Ccel_1173	short-chain dehydrogenase/reductase SDR	2.2	1.47674	2.12332	4.28776	3.99033	1.78378
4002584_1	Ccel_1174	metallophosphoesterase	0	0.0868673	0.235925	0	0	0
4002584_1	Ccel_1175	transcriptional regulator, PadR-like family	0.5	5.21204	1.94638	0.803955	0	0.169884
4002584_1	Ccel_1176	hypothetical protein	0.8	6.77565	1.82842	2.41187	0	0.509653
4002584_1	Ccel_1177	ABC transporter related	1.3	16.5916	4.89544	1.20593	0.886739	3.05792
4002584_1	Ccel_1178	ABC-type Na+ efflux pump permease component-like protein	2.3	7.03625	3.00804	2.41187	3.99033	2.29344
4002584_1	Ccel_1179	mannose-6-phosphate isomerase, class I	2.6	2.69288	0.9437	1.47392	0	1.86873
4002584_1	Ccel_1180	ABC transporter related	4.7	2.34542	2.47721	6.16366	2.66022	2.12355
4002584_1	Ccel_1181	hypothetical protein	3.3	1.82421	1.82842	4.68974	0.44337	4.50193
4002584_1	Ccel_1182	cobalamin (vitamin B12) biosynthesis CbiM protein	11.3	4.2565	3.95174	45.0215	17.2914	4.33205
4002584_1	Ccel_1183	cobalt ABC transporter, inner membrane subunit CbiQ	3.7	1.91108	1.82842	26.9325	1.77348	2.6332
4002584_1	Ccel_1184	cobalt ABC transporter, ATPase subunit	1.7	1.30301	0.9437	7.2356	3.10359	0.509653
4002584_1	Ccel_1185	hypothetical protein	5.5	6.86251	5.78016	7.63758	10.6409	2.80309
4002584_1	Ccel_1186	hypothetical protein	7.7	5.47264	6.54692	3.6178	6.20717	2.20849
4002584_1	Ccel_1187	Tetratricopeptide TPR_2 repeat protein	6.2	9.816	9.31903	17.151	10.6409	4.33205
4002584_1	Ccel_1188	aminotransferase class V	14.2	10.8584	4.60054	7.10161	13.7445	8.0695
4002584_1	Ccel_1189	D-3-phosphoglycerate dehydrogenase	26.8	40.3064	20.3485	14.2032	17.2914	27.6911
4002584_1	Ccel_1190	transcriptional regulator, MarR family	0.9	9.03419	6.6059	8.03955	1.77348	10.278
4002584_1	Ccel_1191	ABC transporter related	2.5	6.16757	5.60322	2.27787	1.77348	4.92664
4002584_1	Ccel_1192	ABC transporter related	3.5	5.38577	5.42627	2.94784	5.32044	8.66409
4002584_1	Ccel_1193	hypothetical protein	3.2	5.12517	2.71314	4.01978	3.99033	2.71815
4002584_1	Ccel_1194	PRC-barrel domain protein	0	0.0868673	3.30295	0	0	0
4002584_1	Ccel_1195	hypothetical protein	0	0.521204	7.31367	1.20593	0	0
4002584_1	Ccel_1196	protein of unknown function UPF0118	0	0	0.530831	0.401978	0	0
4002584_1	Ccel_1197	hypothetical protein	0.8	1.47674	2.59517	3.75179	0	0.934363
4002584_1	Ccel_1198	hypothetical protein	0.8	0	0.294906	0.401978	2.66022	0
4002584_1	Ccel_1199	valyl-tRNA synthetase	2.9	3.47469	3.71582	2.81384	3.54696	3.14286
4002584_1	Ccel_1200	NAD+ synthetase	4.2	6.16757	8.13941	5.3597	2.66022	5.18147
4002584_1	Ccel_1201	protein of unknown function DUF147	9	18.4159	22.6488	153.422	12.8577	12.5714
4002584_1	Ccel_1202	YbbR family protein	6.9	18.2421	14.0965	3.34981	16.848	13.6757
4002584_1	Ccel_1203	FAD dependent oxidoreductase	5.3	7.55745	5.0134	2.14388	10.1975	10.278
4002584_1	Ccel_1204	phosphoglucosamine mutase	6.1	18.6765	10.6756	7.50358	24.8287	25.1429
4002584_1	Ccel_1205	glucosamine/fructose-6-phosphate aminotransferase, isomerizing	0.3	2.43228	0.353887	1.33993	1.77348	0.934363
4002584_1	Ccel_1206	hypothetical protein	0	0	0	0	0	0
4002584_1	Ccel_1207	cellulosome protein dockerin type I	28.1	0.694938	1.8874	6.16366	7.53728	28.7954
4002584_1	Ccel_1208	transposase IS3/IS911 family protein	0	0	0	0	0	0
4002584_1	Ccel_1209	Integrase catalytic region	0	0.260602	0.294906	0	0	0
4002584_1	Ccel_1210	hypothetical protein	0.5	0.868673	1.06166	0.803955	0	0.169884
4002584_1	Ccel_1211	thioesterase superfamily protein	0.4	0.173735	1.00268	1.47392	0.44337	0
4002584_1	Ccel_1212	aminoglycoside phosphotransferase	0.3	0.173735	1.53351	0.267985	0.44337	0.849421
4002584_1	Ccel_1213	condensation domain protein	0	0.347469	0.9437	0.53597	0	0.339768
4002584_1	Ccel_1214	short-chain dehydrogenase/reductase SDR	0.4	0.434336	2.30027	2.14388	6.20717	0.339768
4002584_1	Ccel_1215	3-Oxoacyl-(acyl-carrier-protein (ACP)) synthase III domain protein	0.1	0	1.53351	1.7419	0.44337	0
4002584_1	Ccel_1216	hypothetical protein	0	0	3.89276	0.133993	3.10359	0
4002584_1	Ccel_1217	Alcohol acetyltransferase	0	0	0	0.133993	0	0
4002584_1	Ccel_1218	phenylacetate-CoA ligase	0	0	0	0.937948	0	0
4002584_1	Ccel_1219	pseudo	0	0	0	0	0	0
4002584_1	Ccel_1220	Integrase catalytic region	0	0	0	0	0	0
4002584_1	Ccel_1221	alpha-L-arabinofuranosidase domain protein	1.3	8.77359	1.12064	2.14388	4.87707	4.50193
4002584_1	Ccel_1222	transcriptional regulator, ArsR family	0.7	0.781805	0.707775	0.267985	0	1.10425
4002584_1	Ccel_1223	periplasmic binding protein/LacI transcriptional regulator	1.9	3.56156	359.903	0.803955	137.888	70.8417
4002584_1	Ccel_1224	ABC transporter related	0	0.0868673	6.6059	0	5.32044	0.934363
4002584_1	Ccel_1225	inner-membrane translocator	0	0.0868673	8.96515	0.133993	3.99033	1.86873
4002584_1	Ccel_1226	inner-membrane translocator	0.3	0.521204	8.43432	0.803955	5.32044	2.03861
4002584_1	Ccel_1227	histidine kinase	0.4	0.608071	6.95979	0.401978	1.77348	1.69884
4002584_1	Ccel_1228	two component transcriptional regulator, AraC family	0.5	1.12927	6.42895	0.669963	1.33011	0.509653
4002584_1	Ccel_1229	Carbohydrate binding family 6	13.1	0.0868673	1.8874	1.47392	0	19.7066
4002584_1	Ccel_1230	Carbohydrate binding family 6	11.6	0.347469	2.8311	1.33993	0.44337	25.2278
4002584_1	Ccel_1231	Carbohydrate binding family 6	2	0.0868673	0.648794	0.133993	0	6.03089
4002584_1	Ccel_1232	Carbohydrate binding family 6	4.6	0.694938	1.17962	0.401978	0	9.42857
4002584_1	Ccel_1233	Carbohydrate binding family 6	1	0.0868673	0.884718	0.133993	0	2.80309
4002584_1	Ccel_1234	Carbohydrate binding family 6	0.6	0.173735	0.353887	0.133993	0	0.679537
4002584_1	Ccel_1235	Carbohydrate binding family 6	1.4	0.0868673	0.294906	0.133993	0.44337	1.01931
4002584_1	Ccel_1236	protein of unknown function DUF1680	0.9	0.173735	0.353887	0.133993	0.44337	2.12355
4002584_1	Ccel_1237	Carbohydrate binding family 6	0.4	0.260602	0.294906	0.267985	0	1.95367
4002584_1	Ccel_1238	Carbohydrate binding family 6	0.3	0.173735	0.176944	0	0	1.18919
4002584_1	Ccel_1239	Carbohydrate binding family 6	0.3	0.0868673	0.412869	0	0	1.52896
4002584_1	Ccel_1240	Carbohydrate binding family 6	0.4	0.173735	0.235925	0	0.44337	0.764479
4002584_1	Ccel_1241	Carbohydrate binding family 6	0.4	0	0.235925	0	0	0.169884
4002584_1	Ccel_1242	Carbohydrate binding family 6	1.1	0	2.06434	0.669963	0	1.78378
4002584_1	Ccel_1243	hypothetical protein	0.2	0	0	0	0	0.169884
4002584_1	Ccel_1244	hypothetical protein	0.1	0	0	0	0	0
4002584_1	Ccel_1245	pectate lyase	0.2	0.173735	0.117962	0.133993	0	0.0849421
4002584_1	Ccel_1246	Pectinesterase	1	0.260602	0	0	0.44337	0.254826
4002584_1	Ccel_1247	ABC transporter related	0.1	0.608071	1.29759	0.669963	0.44337	0.934363
4002584_1	Ccel_1248	ABC transporter related	0.4	0.781805	1.71046	0.937948	0.44337	0.764479
4002584_1	Ccel_1249	glycoside hydrolase family 9	100.8	0.608071	5.60322	35.24	4.87707	28.7104
4002584_1	Ccel_1250	signal transduction histidine kinase, LytS	0	0.608071	0.648794	0.267985	0	0.764479
4002584_1	Ccel_1251	two component transcriptional regulator, AraC family	0.7	1.21614	0.884718	0.669963	0.886739	0.42471
4002584_1	Ccel_1252	extracellular solute-binding protein family 1	0.7	0.95554	1.47453	0.803955	129.021	175.915
4002584_1	Ccel_1253	binding-protein-dependent transport systems inner membrane component	0	0	0.530831	0	0	3.39768
4002584_1	Ccel_1254	binding-protein-dependent transport systems inner membrane component	0.4	0.434336	0.117962	0.53597	0.886739	6.20077
4002584_1	Ccel_1255	alpha-L-arabinofuranosidase domain protein	0.6	3.30096	0.825737	1.47392	34.1395	23.3591
4002584_1	Ccel_1256	hypothetical protein	0.2	3.82216	2.65416	2.41187	23.0552	5.861
4002584_1	Ccel_1257	glycoside hydrolase family 43	0.4	1.12927	0.707775	0.53597	0	0.934363
4002584_1	Ccel_1258	glycoside hydrolase family 8	0.5	1.04241	0.412869	0.803955	3.10359	0.169884
4002584_1	Ccel_1259	glycoside hydrolase family 39	1.1	0.173735	0.648794	0.53597	0.44337	0.679537
4002584_1	Ccel_1260	putative esterase	2	1.65048	2.35925	1.8759	6.65054	3.31274
4002584_1	Ccel_1261	hypothetical protein	0.8	2.08481	1.76944	0.937948	5.7638	1.86873
4002584_1	Ccel_1262	protein of unknown function DUF303 acetylesterase putative	0.2	1.91108	0.884718	0.937948	5.7638	1.27413
4002584_1	Ccel_1263	GntR domain protein	1.1	3.21409	8.61126	2.41187	3.54696	2.03861
4002584_1	Ccel_1264	dihydroxy-acid and 6-phosphogluconate dehydratase	1.5	2.95349	1.76944	0.669963	4.87707	1.44402
4002584_1	Ccel_1265	dihydrodipicolinate synthetase	2.2	0.434336	2.12332	0.937948	1.77348	0.679537
4002584_1	Ccel_1266	cobalamin biosynthesis protein CbiM	2.1	1.38988	1.06166	1.60791	0	0.42471
4002584_1	Ccel_1267	cobalt transport protein	3.5	3.56156	0.766756	1.33993	0	0.934363
4002584_1	Ccel_1268	cobalt ABC transporter, inner membrane subunit CbiQ	6.9	1.73735	0.353887	2.81384	3.54696	0.339768
4002584_1	Ccel_1269	cobalt ABC transporter, ATPase subunit	3.1	1.21614	0.47185	2.81384	3.99033	0
4002584_1	Ccel_1270	cobalamin biosynthesis protein CbiD	2	2.86662	1.47453	0.937948	3.54696	0.42471
4002584_1	Ccel_1271	precorrin-2 C20-methyltransferase	1.5	2.51915	1.65147	1.20593	3.10359	0.764479
4002584_1	Ccel_1272	precorrin-4 C11-methyltransferase	1.7	0.521204	0.707775	0.53597	1.33011	0.934363
4002584_1	Ccel_1273	cobalamin (vitamin B12) biosynthesis CbiG protein	1.1	0.868673	0.294906	0.937948	0	0.339768
4002584_1	Ccel_1274	Tetrapyrrole biosynthesis, glutamyl-tRNA reductase-like protein	2	0.173735	0.766756	0.803955	0.44337	0.934363
4002584_1	Ccel_1275	precorrin-3B C17-methyltransferase	1.5	1.91108	0.9437	1.20593	1.33011	0.934363
4002584_1	Ccel_1276	precorrin-6x reductase	1.2	0.608071	0.353887	0.401978	0	0.339768
4002584_1	Ccel_1277	porphobilinogen deaminase	0.9	0.0868673	0.648794	0.267985	0	0.679537
4002584_1	Ccel_1278	uroporphyrin-III C-methyltransferase	0.5	0.521204	0.707775	0.937948	0	0.169884
4002584_1	Ccel_1279	delta-aminolevulinic acid dehydratase	2	2.86662	1.29759	0.937948	0	0.42471
4002584_1	Ccel_1280	glutamate-1-semialdehyde-2,1-aminomutase	1.3	0.95554	0.884718	0.669963	0.44337	0.42471
4002584_1	Ccel_1281	cobalamin (vitamin B12) biosynthesis CbiX protein	2.3	1.38988	1.76944	2.41187	0	0
4002584_1	Ccel_1282	precorrin-6Y C5,15-methyltransferase (decarboxylating), CbiT subunit	1.6	0.781805	0.9437	0.401978	0.44337	0.594595
4002584_1	Ccel_1283	cobyrinic acid a,c-diamide synthase	0.9	0.434336	0.47185	0.669963	0	0.339768
4002584_1	Ccel_1284	cobyric acid synthase CobQ	0.3	0.521204	0.530831	0.267985	0.44337	0.339768
4002584_1	Ccel_1285	Precorrin-8X methylmutase CbiC/CobH	2.8	0.781805	0.648794	0.267985	0	1.01931
4002584_1	Ccel_1286	cobalamin biosynthesis protein CobD	1	0.0868673	0.530831	0.401978	0	0.764479
4002584_1	Ccel_1287	aminotransferase class I and II	1.2	0.434336	1.00268	0.937948	0	0.594595
4002584_1	Ccel_1288	5-methylthioribose kinase	6	3.64842	5.0134	9.24549	1.33011	9.25869
4002584_1	Ccel_1289	translation initiation factor, aIF-2BI family	4.8	2.69288	3.00804	2.81384	4.4337	7.64479
4002584_1	Ccel_1290	class II aldolase/adducin family protein	8.2	4.08276	5.48525	5.89567	14.6312	10.4479
4002584_1	Ccel_1291	hypothetical protein	2.3	0.434336	5.36729	9.1115	0	6.54054
4002584_1	Ccel_1292	pseudo	2.1	2.08481	3.00804	8.57552	2.21685	6.37066
4002584_1	Ccel_1293	transposase IS116/IS110/IS902 family protein	0	0	0	0	0	0
4002584_1	Ccel_1294	hypothetical protein	0.2	0.434336	0.353887	0	0.44337	0
4002584_1	Ccel_1295	hypothetical protein	0.2	0.347469	0.648794	0.401978	0	0.0849421
4002584_1	Ccel_1296	peptidase M15B and M15C DD-carboxypeptidase VanY/endolysin	0	1.21614	0.353887	0.937948	0	0.679537
4002584_1	Ccel_1297	hypothetical protein	2.8	0.173735	3.53887	1.8759	0	0
4002584_1	Ccel_1298	glycoside hydrolase family 8	7.5	4.7777	6.95979	13.9352	4.4337	66.5097
4002584_1	Ccel_1299	pseudo	0	0.347469	0.353887	0	0.44337	0.594595
4002584_1	Ccel_1300	transposase IS3/IS911 family protein	0	0	0	0	0	0
4002584_1	Ccel_1301	transcriptional repressor, CopY family	1.1	1.38988	6.72386	3.21582	2.21685	0.934363
4002584_1	Ccel_1302	putative transcriptional regulator, TetR family	0.8	0.347469	2.18231	0.133993	0	0.339768
4002584_1	Ccel_1303	Spore coat protein CotH	0.2	1.04241	3.36193	0.401978	0.886739	2.54826
4002584_1	Ccel_1304	hypothetical protein	1.2	1.12927	3.89276	0.803955	0	3.31274
4002584_1	Ccel_1305	hypothetical protein	0.7	0.434336	2.12332	1.7419	1.33011	1.86873
4002584_1	Ccel_1306	phosphoesterase PA-phosphatase related	0	0	1.29759	0.669963	1.77348	0.509653
4002584_1	Ccel_1307	glycosyl transferase family 2	4.8	2.60602	5.48525	3.48381	0.886739	2.37838
4002584_1	Ccel_1308	hypothetical protein	1.2	3.04035	2.65416	2.00989	0.886739	3.2278
4002584_1	Ccel_1309	thymidylate synthase	3.3	5.73324	9.26005	4.01978	10.6409	8.40927
4002584_1	Ccel_1310	dihydrofolate reductase region	3.6	7.55745	13.5067	15.0072	18.1782	12.6564
4002584_1	Ccel_1311	translation initiation factor IF-3	76.5	142.115	74.0214	153.288	58.0814	185.598
4002584_1	Ccel_1312	ribosomal protein L35	111.1	223.423	112.949	185.446	156.953	291.946
4002584_1	Ccel_1313	ribosomal protein L20	56.3	112.927	70.4236	115.636	125.03	223.653
4002584_1	Ccel_1314	UMUC domain protein DNA-repair protein	1.4	2.34542	0.766756	2.27787	0.886739	3.31274
4002584_1	Ccel_1315	type IV pilus assembly PilZ	4.2	0.781805	3.18499	4.15377	6.65054	3.05792
4002584_1	Ccel_1316	phospholipid/glycerol acyltransferase	14.5	5.0383	7.66756	23.1807	6.20717	4.2471
4002584_1	Ccel_1317	Radical SAM domain protein	0.5	0.434336	0.353887	0.803955	0.886739	0.594595
4002584_1	Ccel_1318	hypothetical protein	0.3	0.781805	0.176944	1.07194	1.77348	1.78378
4002584_1	Ccel_1319	ribonuclease, Rne/Rng family	1	2.34542	1.12064	1.7419	0	1.01931
4002584_1	Ccel_1320	ribosomal protein L21	71	37.1792	36.3324	123.809	47.4405	54.1081
4002584_1	Ccel_1321	protein of unknown function DUF464	92.5	84.8693	53.2011	136.404	113.059	97.3436
4002584_1	Ccel_1322	ribosomal protein L27	68	164.44	150.402	256.864	247.4	234.185
4002584_1	Ccel_1323	GTP-binding protein Obg/CgtA	0.7	4.34336	2.65416	3.88578	1.77348	4.16216
4002584_1	Ccel_1324	protein of unknown function UPF0044	1.5	5.47264	4.24665	4.95773	4.87707	11.4672
4002584_1	Ccel_1325	hypothetical protein	4.2	4.16963	24.4182	9.91545	3.99033	15.9691
4002584_1	Ccel_1326	hypothetical protein	12	13.8988	66.9437	41.5377	17.7348	37.5444
4002584_1	Ccel_1327	4Fe-4S ferredoxin iron-sulfur binding domain protein	0.7	7.99179	3.65684	1.20593	4.87707	1.69884
4002584_1	Ccel_1328	GTP cyclohydrolase I	0.3	3.90903	5.13137	6.96761	1.77348	0.849421
4002584_1	Ccel_1329	metal dependent phosphohydrolase	1.6	3.21409	3.18499	2.14388	2.21685	0.679537
4002584_1	Ccel_1330	dihydropteroate synthase	0.7	1.56361	1.29759	0.803955	2.21685	1.10425
4002584_1	Ccel_1331	dihydroneopterin aldolase	0.7	0.694938	0.9437	0.133993	0	0.509653
4002584_1	Ccel_1332	2-amino-4-hydroxy-6-hydroxymethyldihydropteridine pyrophosphokinase	0.8	0.434336	0.530831	0.267985	2.21685	0.42471
4002584_1	Ccel_1333	ATP:corrinoid adenosyltransferase BtuR/CobO/CobP	1.3	2.86662	1.94638	0.669963	6.65054	2.29344
4002584_1	Ccel_1334	glycogen/starch synthase, ADP-glucose type	2	2.43228	4.30563	1.33993	2.21685	0.849421
4002584_1	Ccel_1335	hypothetical protein	126.5	258.864	110.767	161.327	93.551	258.139
4002584_1	Ccel_1336	hypothetical protein	683.6	2449.83	1277.12	852.863	1277.35	1514.86
4002584_1	Ccel_1337	hypothetical protein	124.6	259.038	201.126	308.585	128.577	302.139
4002584_1	Ccel_1338	protein serine/threonine phosphatase	6.5	25.1046	7.13673	28.8084	4.4337	18.6873
4002584_1	Ccel_1339	Propeptide PepSY amd peptidase M4	48.6	31.9671	42.1716	45.2895	62.9585	14.2703
4002584_1	Ccel_1340	Stress responsive alpha-beta barrel domain protein	23.9	19.7189	24.7721	17.955	7.09391	8.32432
4002584_1	Ccel_1341	polysaccharide deacetylase	19.5	53.4234	48.1877	24.1187	33.6961	13.7606
4002584_1	Ccel_1342	hypothetical protein	23	123.351	142.086	28.6744	42.5635	20.9807
4002584_1	Ccel_1343	hypothetical protein	13.5	70.1019	89.8874	16.8831	57.1947	17.668
4002584_1	Ccel_1344	argininosuccinate lyase	4.1	1.91108	35.1528	14.8732	3.10359	7.05019
4002584_1	Ccel_1345	argininosuccinate synthase	25	7.03625	100.799	37.7859	15.9613	18.4324
4002584_1	Ccel_1346	crossover junction endodeoxyribonuclease RuvC	2.1	3.64842	5.9571	2.94784	4.4337	8.83398
4002584_1	Ccel_1347	Holliday junction DNA helicase RuvA	0.9	1.82421	1.47453	3.08183	1.33011	1.44402
4002584_1	Ccel_1348	Holliday junction DNA helicase RuvB	2.3	3.04035	1.06166	0.267985	3.54696	2.20849
4002584_1	Ccel_1349	protein of unknown function DUF208	1.3	0.608071	0.589812	1.20593	2.66022	2.03861
4002584_1	Ccel_1350	cell wall hydrolase/autolysin	8.5	12.422	24.1233	9.64747	12.8577	7.22008
4002584_1	Ccel_1351	hypothetical protein	1.3	0.260602	1.00268	0.401978	0	0.934363
4002584_1	Ccel_1352	ribonuclease PH	0.4	4.5171	3.47989	0.669963	1.33011	0.764479
4002584_1	Ccel_1353	non-canonical purine NTP pyrophosphatase, rdgB/HAM1 family	0.4	3.64842	1.8874	1.8759	0.44337	1.18919
4002584_1	Ccel_1354	phosphodiesterase, MJ0936 family	0.8	4.08276	1.59249	2.67985	0.44337	1.27413
4002584_1	Ccel_1355	hypothetical protein	0	0.0868673	0	0.133993	0	0
4002584_1	Ccel_1356	hypothetical protein	3.5	0.260602	1.12064	2.00989	0	4.07722
4002584_1	Ccel_1357	cell wall hydrolase, SleB	2.5	0	0.825737	1.8759	0.886739	0
4002584_1	Ccel_1358	purine or other phosphorylase family 1	7.1	7.20998	8.7882	10.1834	0	8.74903
4002584_1	Ccel_1359	4Fe-4S ferredoxin iron-sulfur binding domain protein	1.6	16.2442	30.5523	12.1933	15.5179	14.7799
4002584_1	Ccel_1360	transcriptional regulator, Crp/Fnr family	0.2	0.434336	0.648794	2.94784	0	0
4002584_1	Ccel_1361	band 7 protein	6.7	11.5533	8.55228	9.51347	11.0842	6.54054
4002584_1	Ccel_1362	hypothetical protein	6.3	10.4241	5.30831	6.43164	15.9613	2.6332
4002584_1	Ccel_1363	nicotinate (nicotinamide) nucleotide adenylyltransferase	6.9	12.1614	13.5657	9.78146	7.53728	5.94595
4002584_1	Ccel_1364	metal dependent phosphohydrolase	5.6	6.34131	7.31367	5.62769	1.77348	3.99228
4002584_1	Ccel_1365	hypothetical protein	6.7	15.3755	13.3298	8.9775	8.42402	10.6178
4002584_1	Ccel_1366	iojap-like protein	10.4	16.0704	21.6461	22.2428	12.4143	16.2239
4002584_1	Ccel_1367	ABC transporter related	7.1	6.34131	6.48794	20.9028	6.20717	7.64479
4002584_1	Ccel_1368	hypothetical protein	5.8	4.34336	13.1528	15.4091	0.886739	3.48263
4002584_1	Ccel_1369	AMP-dependent synthetase and ligase	6.9	12.1614	12.7989	11.6574	11.971	6.79537
4002584_1	Ccel_1370	peptidase S11 D-alanyl-D-alanine carboxypeptidase 1	5.1	9.12106	11.0885	4.01978	7.98065	7.13514
4002584_1	Ccel_1371	competence protein ComEA helix-hairpin-helix repeat protein	0.2	2.95349	1.12064	0.669963	5.32044	2.03861
4002584_1	Ccel_1372	threonyl-tRNA synthetase	1.9	0.347469	1.12064	0.53597	1.77348	0.764479
4002584_1	Ccel_1373	threonyl-tRNA synthetase	14.6	2.34542	3.71582	2.27787	5.32044	3.05792
4002584_1	Ccel_1374	hypothetical protein	16	19.2845	23.0027	39.7958	7.09391	26.9266
4002584_1	Ccel_1375	hypothetical protein	0.6	1.21614	0.589812	1.20593	0	0.849421
4002584_1	Ccel_1376	S-layer domain protein	3.1	11.9008	8.25737	12.7293	8.86739	10.9575
4002584_1	Ccel_1377	transposase IS3/IS911 family protein	0	0	0	0	0	0
4002584_1	Ccel_1378	Integrase catalytic region	0	0	0.0589812	0	0	0
4002584_1	Ccel_1379	hypothetical protein	0	0	57.0349	0.803955	2.66022	1.01931
4002584_1	Ccel_1380	hypothetical protein	308.3	905.07	1842.87	1982.42	794.075	3352.92
4002584_1	Ccel_1381	hypothetical protein	17	9.5554	8.02145	24.3866	31.4792	21.1506
4002584_1	Ccel_1382	band 7 protein	175.9	292.395	183.137	91.7849	936.397	298.911
4002584_1	Ccel_1383	methyl-accepting chemotaxis sensory transducer	3.8	1.73735	1.17962	1.20593	15.9613	1.86873
4002584_1	Ccel_1384	ABC transporter related	4.5	6.60191	2.77212	3.6178	30.5925	2.54826
4002584_1	Ccel_1385	ABC transporter related	0.3	0.608071	0.353887	0.401978	0	0.339768
4002584_1	Ccel_1386	ABC transporter related	0.7	0.521204	0.589812	0.133993	0	0.679537
4002584_1	Ccel_1387	hypothetical protein	0.2	0	0	0.133993	0	0.594595
4002584_1	Ccel_1388	hypothetical protein	0	0	0	0	0	0
4002584_1	Ccel_1389	indolepyruvate ferredoxin oxidoreductase, alpha subunit	1	4.86457	2.24129	1.7419	0.44337	1.52896
4002584_1	Ccel_1390	pyruvate ferredoxin/flavodoxin oxidoreductase	1.4	8.51299	6.13405	0.53597	0.44337	6.54054
4002584_1	Ccel_1391	methylglyoxal synthase	2.1	8.86046	8.02145	3.21582	3.54696	5.861
4002584_1	Ccel_1392	coenzyme F390 synthetase	7.1	25.7127	16.8097	8.57552	5.7638	7.55985
4002584_1	Ccel_1393	hypothetical protein	0	1.30301	29.4316	0.53597	2.21685	0
4002584_1	Ccel_1394	FMN-binding domain protein	2.2	4.5171	42.1126	3.21582	6.20717	7.05019
4002584_1	Ccel_1395	hypothetical protein	0.8	0.95554	0.825737	5.3597	0	0.42471
4002584_1	Ccel_1396	hypothetical protein	11.7	36.658	37.689	14.7392	22.6119	22.7645
4002584_1	Ccel_1397	hypothetical protein	17.9	54.9001	35.1528	43.1456	16.4047	22.5097
4002584_1	Ccel_1398	DNA gyrase subunit B domain protein	2	3.04035	2.30027	1.60791	2.21685	2.80309
4002584_1	Ccel_1399	DNA gyrase/topoisomerase IV subunit A	2.8	5.47264	4.7185	3.6178	7.53728	4.92664
4002584_1	Ccel_1400	Integrase catalytic region	0	0.0868673	0	0	0	0
4002584_1	Ccel_1401	integral membrane protein	0.3	2.60602	3.30295	1.60791	0	0
4002584_1	Ccel_1402	peptidyl-prolyl cis-trans isomerase cyclophilin type	3.8	18.4159	10.4987	13.2653	11.0842	8.57915
4002584_1	Ccel_1403	FAD dependent oxidoreductase	4.7	6.86251	6.25201	6.16366	1.33011	5.01158
4002584_1	Ccel_1404	protein of unknown function DUF988	2.5	4.69083	4.89544	6.16366	0	2.03861
4002584_1	Ccel_1405	xanthine phosphoribosyltransferase	0.2	0.694938	0	1.7419	0	0
4002584_1	Ccel_1406	basic membrane lipoprotein	7.2	19.9795	9.55496	27.4685	5.7638	13.5058
4002584_1	Ccel_1407	ABC transporter related	0.7	0.347469	0.235925	0.401978	0	0.339768
4002584_1	Ccel_1408	inner-membrane translocator	0	0.173735	0.294906	0.669963	0.44337	0.42471
4002584_1	Ccel_1409	inner-membrane translocator	0.5	0.260602	0.766756	1.60791	0	0
4002584_1	Ccel_1410	hypothetical protein	1.3	0	0.707775	3.08183	0	1.01931
4002584_1	Ccel_1411	tryptophanyl-tRNA synthetase	10.2	10.5978	8.61126	16.7491	10.6409	10.278
4002584_1	Ccel_1412	protein of unknown function DUF204	0.9	0.521204	1.76944	4.42176	0	0.339768
4002584_1	Ccel_1413	excinuclease ABC, B subunit	3.9	5.90697	3.12601	2.54586	5.32044	2.71815
4002584_1	Ccel_1414	LrgA family protein	0.5	1.30301	0.47185	0.267985	3.10359	0.42471
4002584_1	Ccel_1415	LrgB family protein	0.4	1.47674	0.9437	0.53597	0	0
4002584_1	Ccel_1416	hypothetical protein	3.9	2.43228	4.18767	2.54586	4.87707	2.37838
4002584_1	Ccel_1417	phosphoglucomutase/phosphomannomutase alpha/beta/alpha domain I	6.6	15.028	7.90349	5.89567	10.1975	5.52124
4002584_1	Ccel_1418	metallophosphoesterase	0.9	1.12927	0.9437	1.60791	1.33011	1.6139
4002584_1	Ccel_1419	metal dependent phosphohydrolase	7.7	1.91108	2.18231	19.1609	1.77348	13.166
4002584_1	Ccel_1420	hypothetical protein	0	0.173735	0	0.53597	0	0.169884
4002584_1	Ccel_1421	TM2 domain containing protein	59.6	202.835	161.903	232.611	141.435	128.263
4002584_1	Ccel_1422	antifreeze protein type I	24.2	53.1628	42.0536	47.4334	41.6767	48.5019
4002584_1	Ccel_1423	cyclic nucleotide-binding protein	1.5	5.0383	4.54155	2.27787	0	0.42471
4002584_1	Ccel_1424	hybrid cluster protein	1.9	0.347469	10.6756	15.9451	0.886739	11.3822
4002584_1	Ccel_1425	large conductance mechanosensitive channel protein	1.2	0.608071	1.47453	4.28776	0	3.2278
4002584_1	Ccel_1426	SCP-like extracellular	0.3	2.43228	1.94638	2.94784	1.77348	1.35907
4002584_1	Ccel_1427	zinc/iron permease	33.4	8.86046	7.37265	22.3768	20.8384	27.6062
4002584_1	Ccel_1428	transcriptional regulator, AraC family	5.2	3.56156	2.18231	7.63758	4.4337	5.60618
4002584_1	Ccel_1429	ABC transporter related	1.5	0.608071	0.589812	1.47392	0.44337	6.20077
4002584_1	Ccel_1430	ABC transporter related	0.7	0.260602	0.176944	0.401978	0.886739	1.10425
4002584_1	Ccel_1431	Aldose 1-epimerase	15.5	12.8564	8.02145	14.4712	13.3011	9.00386
4002584_1	Ccel_1432	hypothetical protein	574.8	576.104	2679.28	1291.02	505.885	1416.15
4002584_1	Ccel_1433	DNA mismatch repair protein MutS domain protein	0	0.347469	0.117962	0.53597	0.44337	0.339768
4002584_1	Ccel_1434	peptide chain release factor 3	2.4	0.868673	1.06166	2.67985	2.66022	1.44402
4002584_1	Ccel_1435	AAA ATPase	1.5	5.21204	3.59786	1.33993	1.77348	2.12355
4002584_1	Ccel_1436	DRTGG domain-containing protein	0.4	2.25855	2.94906	1.47392	0	0
4002584_1	Ccel_1437	RNA methyltransferase, TrmH family, group 3	0.2	2.17168	0.530831	0.53597	0	1.52896
4002584_1	Ccel_1438	transcriptional regulator, LacI family	0.9	0.260602	1.23861	1.8759	0.886739	1.10425
4002584_1	Ccel_1439	glycosyltransferase 36	0.7	0.347469	0.117962	4.15377	0.44337	0.509653
4002584_1	Ccel_1440	hypothetical protein	6.4	12.5958	12.2681	11.6574	1.33011	19.5367
4002584_1	Ccel_1441	hypothetical protein	3.3	16.6785	9.14209	13.3993	3.10359	9.17375
4002584_1	Ccel_1442	phenylalanyl-tRNA synthetase, alpha subunit	8.5	1.12927	4.30563	7.10161	3.54696	0.594595
4002584_1	Ccel_1443	phenylalanyl-tRNA synthetase, beta subunit	8.1	2.77975	6.36997	11.1214	1.77348	3.31274
4002584_1	Ccel_1444	small acid-soluble spore protein alpha/beta type	0	1.65048	68.3003	0	6.65054	1.52896
4002584_1	Ccel_1445	phosphoglucose isomerase (PGI)	15.7	15.028	9.96783	17.151	9.31076	10.1931
4002584_1	Ccel_1446	hypothetical protein	0.2	0.868673	2.00536	2.54586	0.44337	0.594595
4002584_1	Ccel_1447	FolC bifunctional protein	1.7	2.25855	4.01072	2.41187	4.4337	3.31274
4002584_1	Ccel_1448	tetratricopeptide TPR_2	4.2	3.38782	5.54424	4.01978	7.09391	3.99228
4002584_1	Ccel_1449	Patatin	0	0.0868673	2.00536	0.267985	0	0.0849421
4002584_1	Ccel_1450	threonine synthase	11.7	32.4015	30.6113	20.2329	16.848	16.2239
4002584_1	Ccel_1451	amino acid-binding ACT domain protein	3	6.86251	8.4933	5.09172	5.32044	9.00386
4002584_1	Ccel_1452	homoserine dehydrogenase	5.7	30.6641	18.1662	11.1214	15.5179	35.9305
4002584_1	Ccel_1453	protein of unknown function DUF1393	5.8	6.08071	9.67292	8.84351	2.21685	11.6371
4002584_1	Ccel_1454	hypothetical protein	0.4	0.95554	2.00536	1.07194	1.33011	0.594595
4002584_1	Ccel_1455	TrpR like protein, YerC/YecD	3.6	3.12722	9.61394	10.4514	6.65054	5.18147
4002584_1	Ccel_1456	hypothetical protein	0.5	1.91108	2.41823	1.8759	0	2.37838
4002584_1	Ccel_1457	preprotein translocase, SecA subunit	15.8	21.5431	18.2842	17.687	39.4599	18.3475
4002584_1	Ccel_1458	hypothetical protein	4.7	1.99795	43.1153	6.96761	9.31076	6.03089
4002584_1	Ccel_1459	DNA polymerase III, alpha subunit	3	2.43228	2.65416	2.27787	8.86739	4.2471
4002584_1	Ccel_1460	tryptophan RNA-binding attenuator protein	11.3	32.4015	25.9517	31.2203	38.5732	24.6332
4002584_1	Ccel_1461	hypothetical protein	10.3	25.2784	22.3539	34.1681	35.0262	27.3514
4002584_1	Ccel_1462	thioesterase superfamily protein	5.9	5.38577	11.6783	9.51347	0	6.28571
4002584_1	Ccel_1463	CDP-alcohol phosphatidyltransferase	8.2	102.764	73.1957	85.7552	24.8287	54.3629
4002584_1	Ccel_1464	hypothetical protein	10.6	17.026	15.63	16.0791	24.3853	16.6486
4002584_1	Ccel_1465	heat shock protein DnaJ domain protein	33.4	86.7804	52.8472	41.9397	147.199	76.1081
4002584_1	Ccel_1466	hypothetical protein	4.3	23.8885	27.6622	24.2527	25.2721	28.9653
4002584_1	Ccel_1467	hypothetical protein	1.5	1.21614	2.8311	8.03955	0	1.18919
4002584_1	Ccel_1468	transcriptional regulator, XRE family	4.7	4.34336	4.36461	9.91545	7.53728	4.2471
4002584_1	Ccel_1469	AMP-dependent synthetase and ligase	3.7	10.5109	7.72654	9.37948	19.0649	13.5058
4002584_1	Ccel_1470	MutS2 family protein	1.3	5.64637	3.95174	4.01978	7.53728	6.20077
4002584_1	Ccel_1471	GTP-binding protein TypA	6.2	10.5978	11.2064	19.8309	11.5276	13.6757
4002584_1	Ccel_1472	aminodeoxychorismate lyase	7.4	11.3796	12.3271	18.357	7.53728	9.42857
4002584_1	Ccel_1473	O-methyltransferase family 3	0.3	2.51915	1.12064	0.669963	1.33011	0.594595
4002584_1	Ccel_1474	peptidase U32	0.9	3.38782	1.8874	1.7419	0.886739	1.27413
4002584_1	Ccel_1475	hypothetical protein	17.3	27.6238	32.6166	12.7293	5.32044	7.64479
4002584_1	Ccel_1476	metal dependent phosphohydrolase	3.1	2.77975	5.54424	2.14388	0.44337	2.88803
4002584_1	Ccel_1477	CRISPR-associated protein Cas5 family	10.2	0.260602	4.06971	9.64747	0.886739	5.01158
4002584_1	Ccel_1478	pseudo	2.1	0.434336	1.41555	3.6178	0	2.12355
4002584_1	Ccel_1479	Integrase catalytic region	0	0	0	0	0	0
4002584_1	Ccel_1480	CRISPR-associated protein, Csd2 family	0	0	0	0.267985	0	0
4002584_1	Ccel_1481	CRISPR-associated protein Cas4	0	0	0	0	0	0
4002584_1	Ccel_1482	CRISPR-associated protein Cas1	0	0	0	0	0	0
4002584_1	Ccel_1483	CRISPR-associated protein Cas2	0	0	0	0.803955	0	0
4002584_1	Ccel_1484	Integrase catalytic region	0	0	0	0	0	0
4002584_1	Ccel_1485	transposase IS3/IS911 family protein	0	0	0	0	0	0
4002584_1	Ccel_1486	penicillin-binding protein transpeptidase	0.2	0.347469	0.766756	0	0.44337	0
4002584_1	Ccel_1487	peptidase M15B and M15C DD-carboxypeptidase VanY/endolysin	45	164.787	128.579	5.89567	11.5276	15.7992
4002584_1	Ccel_1488	hypothetical protein	31.9	217.602	127.282	6.96761	8.42402	28.2857
4002584_1	Ccel_1489	hypothetical protein	34.1	22.1511	56.7399	9.37948	0	8.74903
4002584_1	Ccel_1490	hypothetical protein	97.4	139.856	190.686	19.1609	32.366	77.2973
4002584_1	Ccel_1491	type 3a cellulose-binding domain protein	273.2	258.343	454.391	48.6393	43.0069	138.71
4002584_1	Ccel_1492	hypothetical protein	29.7	61.4151	96.0804	6.02967	11.5276	44.0849
4002584_1	Ccel_1493	Ankyrin	18	47.0821	74.3164	26.9325	7.09391	54.7876
4002584_1	Ccel_1494	hypothetical protein	3.4	11.9008	30.8472	5.62769	11.0842	9.85328
4002584_1	Ccel_1495	hypothetical protein	6.9	9.2948	12.563	9.91545	0.44337	4.2471
4002584_1	Ccel_1496	pseudo	7.5	5.99384	22.2359	7.50358	2.66022	7.81467
4002584_1	Ccel_1497	hypothetical protein	4.5	4.08276	9.31903	12.0593	3.54696	9.00386
4002584_1	Ccel_1498	hypothetical protein	46.8	58.5485	110.649	6.02967	18.6215	18.4324
4002584_1	Ccel_1499	AAA ATPase central domain protein	120.5	163.832	281.635	9.64747	36.7997	64.2162
4002584_1	Ccel_1500	hypothetical protein	100.1	67.8433	135.126	6.43164	17.2914	30.4942
4002584_1	Ccel_1501	tail sheath protein	414.7	212.998	274.912	20.0989	37.243	85.5367
4002584_1	Ccel_1502	hypothetical protein	544.1	493.493	528.413	24.7886	67.8356	153.32
4002584_1	Ccel_1503	hypothetical protein	183.6	93.3823	197.056	8.9775	35.9129	56.2317
4002584_1	Ccel_1504	hypothetical protein	205.9	92.8611	209.147	4.15377	26.6022	44.3398
4002584_1	Ccel_1505	hypothetical protein	151	154.711	271.432	5.62769	31.9226	58.2703
4002584_1	Ccel_1506	hypothetical protein	116.5	137.077	204.37	5.62769	22.6119	48.417
4002584_1	Ccel_1507	LysM domain-containing protein	114	217.429	300.038	8.17355	27.4889	64.2162
4002584_1	Ccel_1508	phage protein D	88.5	89.2127	154.118	2.54586	19.0649	31.5135
4002584_1	Ccel_1509	Rhs element Vgr protein	55.5	60.1121	91.126	2.00989	6.65054	20.471
4002584_1	Ccel_1510	PAAR repeat-containing protein	87.7	98.4206	135.185	2.94784	22.1685	34.2317
4002584_1	Ccel_1511	GPW/gp25 family protein	86	81.134	137.249	1.7419	27.0455	20.471
4002584_1	Ccel_1512	hypothetical protein	65.7	63.9343	107.818	3.08183	12.8577	23.7838
4002584_1	Ccel_1513	hypothetical protein	74.3	149.151	211.979	3.75179	19.0649	48.6718
4002584_1	Ccel_1514	phage tail protein	64.4	51.7729	106.166	1.60791	4.4337	27.0116
4002584_1	Ccel_1515	hypothetical protein	88.1	184.072	297.324	3.88578	27.0455	66.8494
4002584_1	Ccel_1516	hypothetical protein	44.9	109.279	214.633	4.55575	8.86739	45.0193
4002584_1	Ccel_1517	hypothetical protein	70.5	81.4815	166.74	2.94784	21.2817	34.4865
4002584_1	Ccel_1518	hypothetical protein	67.7	38.2216	107.287	3.6178	2.66022	28.2857
4002584_1	Ccel_1519	hypothetical protein	91.2	156.795	253.855	5.09172	28.819	70.5019
4002584_1	Ccel_1520	protein of unknown function DUF1212	3	0.694938	5.42627	1.7419	0	3.31274
4002584_1	Ccel_1521	hypothetical protein	2.7	0.608071	3.59786	0.669963	0	2.12355
4002584_1	Ccel_1522	single-strand binding protein/Primosomal replication protein n	9.5	9.72913	43.5282	32.5602	11.0842	30.4942
4002584_1	Ccel_1523	ApbE family lipoprotein	0.4	0.260602	0	0	0	0.509653
4002584_1	Ccel_1524	protein of unknown function DUF1312	0.5	0	0.648794	0	0	0
4002584_1	Ccel_1525	Heptaprenyl diphosphate synthase component I	0.1	0.694938	0.648794	0	0	0
4002584_1	Ccel_1526	Polyprenyl synthetase	0.5	0.95554	1.23861	0.267985	0	0.169884
4002584_1	Ccel_1527	primosomal protein N'	0.8	1.38988	1.76944	0.803955	0.44337	0.679537
4002584_1	Ccel_1528	peptide deformylase	3.2	5.47264	6.13405	3.88578	7.09391	9.17375
4002584_1	Ccel_1529	methionyl-tRNA formyltransferase	1.9	2.60602	3.89276	1.8759	2.21685	1.52896
4002584_1	Ccel_1530	protein of unknown function DUF116	2.2	2.34542	7.37265	3.08183	0	1.86873
4002584_1	Ccel_1531	peptidase membrane zinc metallopeptidase putative	3.2	3.12722	5.30831	4.82373	2.66022	3.14286
4002584_1	Ccel_1532	sun protein	7.4	7.47058	4.83646	6.16366	4.4337	3.90734
4002584_1	Ccel_1533	radical SAM enzyme, Cfr family	12.7	5.21204	7.25469	9.24549	2.21685	9.76834
4002584_1	Ccel_1534	protein serine/threonine phosphatase	20.9	6.34131	12.504	12.1933	6.20717	8.57915
4002584_1	Ccel_1535	serine/threonine protein kinase with PASTA sensor(s)	23.3	21.8037	14.8633	13.1313	43.8936	28.6255
4002584_1	Ccel_1536	ribosome small subunit-dependent GTPase A	17.9	17.1997	14.5094	9.24549	38.5732	17.1583
4002584_1	Ccel_1537	ribulose-phosphate 3-epimerase	11.5	4.34336	7.72654	5.76168	8.86739	6.79537
4002584_1	Ccel_1538	thiamine pyrophosphokinase	2.5	1.91108	4.65952	8.03955	6.20717	4.92664
4002584_1	Ccel_1539	GCN5-related N-acetyltransferase	2	1.65048	1.8874	6.56564	6.20717	2.29344
4002584_1	Ccel_1540	hypothetical protein	7.3	15.2886	13.8016	13.8012	1.77348	7.89961
4002584_1	Ccel_1541	hypothetical protein	6.4	21.2825	9.90885	7.90556	6.20717	5.43629
4002584_1	Ccel_1542	transposase mutator type	0	0	0	0	0	0
4002584_1	Ccel_1543	cellulosome anchoring protein cohesin region	88.5	56.6374	32.5576	28.9424	5.7638	12.1467
4002584_1	Ccel_1544	transposase IS116/IS110/IS902 family protein	0.4	2.51915	0.589812	0.133993	0	0.42471
4002584_1	Ccel_1545	histidine kinase	0.4	0.0868673	0.117962	0.53597	0.886739	0.42471
4002584_1	Ccel_1546	two component transcriptional regulator, winged helix family	1.4	0.694938	1.00268	1.60791	16.4047	0.594595
4002584_1	Ccel_1547	S-layer domain protein	0	0.260602	0.117962	0.669963	3.54696	0.0849421
4002584_1	Ccel_1548	transcriptional regulator, AraC family	0.9	2.17168	0.9437	1.07194	0	0.254826
4002584_1	Ccel_1549	putative outer membrane protein	1.7	0.868673	1.53351	3.6178	43.8936	8.83398
4002584_1	Ccel_1550	glycoside hydrolase family 18	8.5	8.07865	8.96515	14.7392	0.44337	5.69112
4002584_1	Ccel_1551	glycoside hydrolase family 26	6.5	2.17168	2.53619	11.7913	3.54696	8.83398
4002584_1	Ccel_1552	protein of unknown function DUF1232	0	8.94733	1.76944	3.75179	0	1.44402
4002584_1	Ccel_1553	hypothetical protein	0.5	0.173735	0.0589812	0.133993	0	0.254826
4002584_1	Ccel_1554	OB-fold nucleic acid binding domain-containing protein	0.9	0.0868673	0.353887	0	0	1.35907
4002584_1	Ccel_1555	phosphoesterase PA-phosphatase related	0	0	0	0.133993	0	0.339768
4002584_1	Ccel_1556	putative transcriptional regulator, ArsR family	127.9	289.876	288.064	370.221	93.1076	216.008
4002584_1	Ccel_1557	glutamate--cysteine ligase	2.1	4.60396	2.53619	7.50358	0	5.52124
4002584_1	Ccel_1558	hypothetical protein	2.7	2.34542	1.47453	3.6178	2.21685	6.71042
4002584_1	Ccel_1559	Integrase catalytic region	0	0	0	0	0	0
4002584_1	Ccel_1560	transposase IS3/IS911 family protein	0	0	0.117962	0	0	1.18919
4002584_1	Ccel_1561	small acid-soluble spore protein alpha/beta type	3.8	22.933	31.7909	14.8732	26.6022	30.1544
4002584_1	Ccel_1562	Mannosyl-glycoprotein endo-beta-N-acetylglucosamidase	32	64.7161	92.5416	9.1115	3.54696	27.1815
4002584_1	Ccel_1563	hypothetical protein	14.6	21.8905	43.3512	14.6052	3.10359	12.7413
4002584_1	Ccel_1564	hypothetical protein	1.1	0.694938	0.235925	0	0	0
4002584_1	Ccel_1565	transcriptional regulator, XRE family	0	0	0	0	0	0
4002584_1	Ccel_1566	replication initiation factor	0	0	0	0	0	0
4002584_1	Ccel_1567	hypothetical protein	0	0	0	0	0	0
4002584_1	Ccel_1568	hypothetical protein	0	0	0	0	0	0
4002584_1	Ccel_1569	hypothetical protein	0	0	0	0	0	0
4002584_1	Ccel_1570	hypothetical protein	0	0	0	0	0	0
4002584_1	Ccel_1571	hypothetical protein	0	0	0	0	0	0
4002584_1	Ccel_1572	hypothetical protein	0	0	0	0	0	0
4002584_1	Ccel_1573	Integrase catalytic region	0	0	0	0	0	0
4002584_1	Ccel_1574	transposase IS3/IS911 family protein	0	0	0	0	0	0
4002584_1	Ccel_1575	hypothetical protein	0	0	0	0	0	0
4002584_1	Ccel_1576	transcriptional regulator, XRE family	0	0	0	0	0	0
4002584_1	Ccel_1577	replication initiation factor	0	0	0	0	0	0
4002584_1	Ccel_1578	hypothetical protein	0	0	0	0	0	0
4002584_1	Ccel_1579	hypothetical protein	0	0	0	0	0	0
4002584_1	Ccel_1580	hypothetical protein	0	0	0	0	0	0
4002584_1	Ccel_1581	hypothetical protein	0	0	0	0	0	0
4002584_1	Ccel_1582	hypothetical protein	0	0	0	0	0	0
4002584_1	Ccel_1583	hypothetical protein	0	0	0	0	0	0
4002584_1	Ccel_1584	Integrase catalytic region	0	0	0	0	0	0
4002584_1	Ccel_1585	transposase IS3/IS911 family protein	0	0	0	0	0	0
4002584_1	Ccel_1586	hypothetical protein	0	0	0	0	0	0
4002584_1	Ccel_1587	transcriptional regulator, XRE family	0	0	0	0	0	0
4002584_1	Ccel_1588	replication initiation factor	0	0	0	0	0	0
4002584_1	Ccel_1589	hypothetical protein	0	0	0	0	0	0
4002584_1	Ccel_1590	hypothetical protein	0	0	0	0	0	0
4002584_1	Ccel_1591	hypothetical protein	0	0	0	0	0	0
4002584_1	Ccel_1592	hypothetical protein	0	0	0	0	0	0
4002584_1	Ccel_1593	hypothetical protein	0	0	0	0	0	0
4002584_1	Ccel_1594	hypothetical protein	0	0	0	0	0	0
4002584_1	Ccel_1595	Integrase catalytic region	0	0	0	0	0	0
4002584_1	Ccel_1596	transposase IS3/IS911 family protein	0	0	0	0	0	0
4002584_1	Ccel_1597	glycoside hydrolase clan GH-D	25	10.4241	18.0483	10.1834	7.98065	16.9035
4002584_1	Ccel_1598	molybdopterin-guanine dinucleotide biosynthesis protein A	0	0.434336	1.94638	0.669963	0	0.594595
4002584_1	Ccel_1599	NifC-like ABC-type porter	1	0.608071	6.19303	0.937948	0.886739	1.01931
4002584_1	Ccel_1600	molybdenum ABC transporter, periplasmic molybdate-binding protein	0.3	0.95554	33.8552	0.803955	9.75413	2.37838
4002584_1	Ccel_1601	molybdenum cofactor synthesis domain protein	0.9	1.47674	29.7265	1.47392	13.7445	0.849421
4002584_1	Ccel_1602	MOSC domain containing protein	1.3	1.30301	34.0912	1.7419	5.7638	2.97297
4002584_1	Ccel_1603	molybdenum cofactor biosynthesis protein C	1.9	0.694938	20.8794	0.937948	7.98065	1.18919
4002584_1	Ccel_1604	molybdenum cofactor biosynthesis protein A	2.3	0.781805	34.2681	1.07194	10.1975	1.44402
4002584_1	Ccel_1605	molybdopterin-guanine dinucleotide biosynthesis protein B	0.9	1.91108	51.6086	1.33993	9.31076	3.56757
4002584_1	Ccel_1606	molybdenum cofactor synthesis domain protein	2.5	1.65048	53.6139	2.27787	11.0842	4.07722
4002584_1	Ccel_1607	Electron transfer flavoprotein alpha subunit	1.9	3.99589	151.877	2.54586	21.7251	6.96525
4002584_1	Ccel_1608	Electron transfer flavoprotein alpha/beta-subunit	5.4	9.816	314.547	4.95773	40.3466	14.9498
4002584_1	Ccel_1609	transcriptional regulator, MarR family	4.9	8.42612	93.0134	5.09172	21.7251	9.25869
4002584_1	Ccel_1610	Radical SAM domain protein	2.1	1.47674	2.8311	2.41187	7.98065	1.27413
4002584_1	Ccel_1611	dihydrodipicolinate synthase	49.4	4.34336	29.5496	28.6744	16.4047	10.8726
4002584_1	Ccel_1612	aminotransferase class-III	27.2	4.60396	26.0697	11.6574	12.8577	5.861
4002584_1	Ccel_1613	hypothetical protein	19.2	3.73529	109.882	0.133993	85.127	8.83398
4002584_1	Ccel_1614	oxidoreductase/nitrogenase component 1	11	0.694938	36.3914	1.07194	20.395	1.69884
4002584_1	Ccel_1615	oxidoreductase/nitrogenase component 1	17.7	1.38988	36.8043	0.267985	17.2914	0.849421
4002584_1	Ccel_1616	NifH/frxC-family protein	13.5	1.04241	46.2413	0.669963	41.2334	4.33205
4002584_1	Ccel_1617	GCN5-related N-acetyltransferase	6.3	0.260602	17.1046	0.133993	5.7638	0.509653
4002584_1	Ccel_1618	phospho-2-dehydro-3-deoxyheptonate aldolase	9.6	0.173735	7.31367	0	11.5276	0.339768
4002584_1	Ccel_1619	hypothetical protein	6.2	0	8.55228	0.53597	16.4047	0.169884
4002584_1	Ccel_1620	bacilysin biosynthesis protein BacA-like protein	9.2	0.694938	11.0295	0.53597	3.10359	0
4002584_1	Ccel_1621	3-isopropylmalate dehydratase, small subunit	9.3	0.0868673	10.9705	0	12.4143	0.849421
4002584_1	Ccel_1622	homoaconitate hydratase family protein	10.4	0.260602	9.49598	0.267985	14.6312	0.934363
4002584_1	Ccel_1623	Cupin 2 conserved barrel domain protein	19.7	0.0868673	22.4718	0.53597	42.5635	2.37838
4002584_1	Ccel_1624	pyruvate carboxyltransferase	34.7	0.260602	14.9812	0.401978	37.243	2.97297
4002584_1	Ccel_1625	acyl-CoA dehydrogenase domain protein	52	0.521204	12.8579	0.267985	114.833	0.254826
4002584_1	Ccel_1626	AMP-dependent synthetase and ligase	10.9	0.173735	16.8686	0.133993	14.1878	0.254826
4002584_1	Ccel_1627	hypothetical protein	17.7	0.694938	41.9946	0.669963	10.1975	0.339768
4002584_1	Ccel_1628	3-oxoacyl-(acyl-carrier-protein)-like protein	23.3	0.0868673	22.4718	0	11.0842	1.95367
4002584_1	Ccel_1629	hypothetical protein	65.9	0.694938	63.1689	0.401978	129.907	5.35135
4002584_1	Ccel_1630	pseudo	10.4	0	15.0992	0.133993	20.395	6.88031
4002584_1	Ccel_1631	polar amino acid ABC transporter, inner membrane subunit	0	0.260602	0	0.133993	3.99033	0
4002584_1	Ccel_1632	polar amino acid ABC transporter, inner membrane subunit	0.2	0	0.235925	0.133993	3.99033	0
4002584_1	Ccel_1633	ABC transporter related	0	0	0.117962	0.267985	5.32044	0
4002584_1	Ccel_1634	molybdopterin oxidoreductase	0.2	0.0868673	0.0589812	0.267985	6.65054	0.42471
4002584_1	Ccel_1635	extracellular solute-binding protein family 3	1	0	0.117962	1.7419	20.395	0.42471
4002584_1	Ccel_1636	NusG antitermination factor	1	0.694938	0	5.3597	8.42402	4.33205
4002584_1	Ccel_1637	hypothetical protein	12.3	23.8885	18.2842	19.8309	4.87707	23.3591
4002584_1	Ccel_1638	dihydroxyacetone kinase, L subunit	0.9	1.12927	1.29759	0.53597	0	1.44402
4002584_1	Ccel_1639	Dak kinase	1	0.521204	0.176944	0.803955	2.21685	0.764479
4002584_1	Ccel_1640	sugar-phosphate isomerase, RpiB/LacA/LacB family	0.7	0.347469	0	0	0	0.254826
4002584_1	Ccel_1641	short-chain dehydrogenase/reductase SDR	0.2	0.260602	0.117962	0	0	0.594595
4002584_1	Ccel_1642	periplasmic binding protein/LacI transcriptional regulator	3.1	3.04035	0.825737	3.48381	0.886739	3.99228
4002584_1	Ccel_1643	inner-membrane translocator	0.5	0.694938	0.294906	0.53597	0.44337	0.254826
4002584_1	Ccel_1644	ABC transporter related	0.1	0	0	0.267985	0	0
4002584_1	Ccel_1645	two component transcriptional regulator, AraC family	0	0.173735	0.235925	0.133993	1.33011	0
4002584_1	Ccel_1646	putative sensor with HAMP domain	0	0.0868673	0	0	0	0
4002584_1	Ccel_1647	Integral membrane protein TerC	0.6	0.781805	0.47185	0.267985	0	1.35907
4002584_1	Ccel_1648	glycoside hydrolase family 9	33.6	4.60396	5.30831	7.77157	2.66022	8.66409
4002584_1	Ccel_1649	protein of unknown function DUF81	0	0.173735	1.17962	0.401978	0	0.0849421
4002584_1	Ccel_1650	protein of unknown function DUF1634	0	0	0	0.267985	0	0
4002584_1	Ccel_1651	40-residue YVTN family beta-propeller repeat protein	0	0.0868673	0.648794	0.267985	0	0.254826
4002584_1	Ccel_1652	NLP/P60 protein	0.4	0	0.235925	0	0	0
4002584_1	Ccel_1653	hypothetical protein	0.4	0.173735	0.117962	0	0.886739	0
4002584_1	Ccel_1654	integrase family protein	6.3	3.64842	5.60322	9.37948	2.66022	3.90734
4002584_1	Ccel_1655	cellulosome protein dockerin type I	3.2	10.7715	7.90349	2.41187	1.77348	1.78378
4002584_1	Ccel_1656	Carbohydrate binding family 6	2.6	0	2.12332	0.803955	2.66022	2.71815
4002584_1	Ccel_1657	hypothetical protein	1.4	5.5595	5.89812	3.34981	39.9033	1.86873
4002584_1	Ccel_1658	two component transcriptional regulator, winged helix family	0.3	0.95554	1.23861	0.133993	2.21685	2.29344
4002584_1	Ccel_1659	histidine kinase	0.5	0.521204	0.117962	1.33993	0	0.0849421
4002584_1	Ccel_1660	cytochrome c biogenesis protein transmembrane region	102.2	73.2291	32.2038	111.482	17.2914	40.2625
4002584_1	Ccel_1661	alkyl hydroperoxide reductase/ Thiol specific antioxidant/ Mal allergen	100.3	35.0944	15.9839	79.8596	11.971	28.0309
4002584_1	Ccel_1662	major facilitator superfamily MFS_1	50.5	17.9815	7.25469	23.7167	10.6409	32.0232
4002584_1	Ccel_1663	ROK family protein	0.6	1.21614	1.76944	2.14388	0	2.46332
4002584_1	Ccel_1664	hypothetical protein	0	0	7.5496	0	0	5.69112
4002584_1	Ccel_1665	Radical SAM domain protein	0	0	0.235925	1.60791	0	0
4002584_1	Ccel_1666	transposase IS3/IS911 family protein	0	0	0	0	0	0
4002584_1	Ccel_1667	transposase IS200-family protein	0	0	0	0	0	0
4002584_1	Ccel_1668	transposase IS200-family protein	0	0	0	0	0	0
4002584_1	Ccel_1669	BFD domain protein (2Fe-2S)-binding domain protein	0.5	24.3228	8.13941	0.53597	2.21685	0.42471
4002584_1	Ccel_1670	glycoside hydrolase family 2 TIM barrel	0	0	0.353887	0	0	0.0849421
4002584_1	Ccel_1671	PfkB domain protein	0	0	0.176944	0.133993	0	0.169884
4002584_1	Ccel_1672	2-dehydro-3-deoxyphosphogluconate aldolase/4-hydroxy-2-oxoglutarate aldolase	0.3	0	0	0.669963	0	0
4002584_1	Ccel_1673	short-chain dehydrogenase/reductase SDR	0.3	0.0868673	0	0	0	0
4002584_1	Ccel_1674	mannonate dehydratase	0.8	0.0868673	0.0589812	0.53597	1.33011	1.10425
4002584_1	Ccel_1675	sugar (Glycoside-Pentoside-Hexuronide) transporter	0.3	0.694938	0.176944	0.803955	0	1.44402
4002584_1	Ccel_1676	Glucuronate isomerase	0	0	0.47185	0	0	0
4002584_1	Ccel_1677	DSBA oxidoreductase	2.8	1.73735	2.06434	1.07194	1.77348	0.42471
4002584_1	Ccel_1678	transcriptional regulator, Crp/Fnr family	0	0	0	0.803955	0	0
4002584_1	Ccel_1679	zinc finger CDGSH-type domain protein	0	0	5.42627	1.8759	0	0
4002584_1	Ccel_1680	glycine hydroxymethyltransferase	33.5	30.5773	28.8418	34.1681	26.1588	18.6873
4002584_1	Ccel_1681	AIR synthase related protein domain protein	5.1	8.68673	7.60858	4.15377	5.32044	4.33205
4002584_1	Ccel_1682	hypothetical protein	13.3	13.8988	20.4075	20.3669	15.9613	18.4324
4002584_1	Ccel_1683	thiamine biosynthesis/tRNA modification protein ThiI	5.1	1.47674	4.65952	6.69963	5.32044	4.67181
4002584_1	Ccel_1684	aminotransferase class V	3.5	1.12927	2.77212	2.81384	1.33011	2.71815
4002584_1	Ccel_1685	hypothetical protein	9	47.4295	88.9437	19.5629	36.7997	47.2278
4002584_1	Ccel_1686	NADH ubiquinone oxidoreductase 20 kDa subunit	11.7	1.21614	6.95979	4.28776	15.0746	0.934363
4002584_1	Ccel_1687	NADH dehydrogenase (ubiquinone) 30 kDa subunit	5.6	0.521204	3.18499	7.90556	5.32044	2.54826
4002584_1	Ccel_1688	NADH/Ubiquinone/plastoquinone (complex I)	6.1	0.608071	2.8311	19.9649	3.54696	1.44402
4002584_1	Ccel_1689	hydrogenase, membrane subunit 2-like protein	2.1	0	0.825737	4.01978	0	0.594595
4002584_1	Ccel_1690	respiratory-chain NADH dehydrogenase, subunit 1	7	0.95554	1.82842	11.6574	3.99033	3.05792
4002584_1	Ccel_1691	NADH/Ubiquinone/plastoquinone (complex I)	7.1	4.2565	3.89276	15.8111	8.42402	8.23938
4002584_1	Ccel_1692	Peptidoglycan-binding LysM	1.9	2.86662	2.18231	14.3372	0	5.69112
4002584_1	Ccel_1693	SOS-response transcriptional repressor, LexA	10.1	25.0178	20.8204	23.1807	19.5083	19.4517
4002584_1	Ccel_1694	RNA chaperone Hfq	84.5	44.9104	50.134	110.544	12.4143	23.6139
4002584_1	Ccel_1695	tRNA delta(2)-isopentenylpyrophosphate transferase	2.8	7.47058	4.01072	3.34981	3.10359	2.71815
4002584_1	Ccel_1696	DNA mismatch repair protein MutL	2	2.17168	2.35925	2.00989	2.66022	1.86873
4002584_1	Ccel_1697	DNA mismatch repair protein MutS	1.8	3.73529	2.35925	1.33993	2.66022	2.37838
4002584_1	Ccel_1698	hypothetical protein	10	14.42	9.84987	4.42176	23.0552	12.5714
4002584_1	Ccel_1699	RNA modification enzyme, MiaB family	3.2	10.4241	5.60322	3.34981	4.87707	4.33205
4002584_1	Ccel_1700	GCN5-related N-acetyltransferase	0.6	0.521204	1.29759	0.803955	0	1.86873
4002584_1	Ccel_1701	thioesterase superfamily protein	2.6	19.1977	7.90349	3.48381	2.66022	1.69884
4002584_1	Ccel_1702	hypothetical protein	1	7.12311	8.08043	1.20593	0	3.14286
4002584_1	Ccel_1703	peptidase S14 ClpP	0.4	2.60602	2.47721	0.53597	0	0
4002584_1	Ccel_1704	dipicolinic acid synthetase, B subunit	0	0	1.12064	1.47392	0	0
4002584_1	Ccel_1705	dipicolinate synthase subunit A	0	0	0.589812	0.133993	0	0
4002584_1	Ccel_1706	peptidase M16 domain protein	2.2	5.82011	7.96247	8.57552	5.7638	3.90734
4002584_1	Ccel_1707	3' exoribonuclease	14	15.8967	18.4611	18.223	23.4986	19.7066
4002584_1	Ccel_1708	ribosomal protein S15	30	166.09	146.332	372.097	29.2624	153.83
4002584_1	Ccel_1709	ATPase associated with various cellular activities AAA_3	6.5	5.47264	7.13673	9.91545	0	1.95367
4002584_1	Ccel_1710	protein of unknown function DUF58	5.1	1.73735	5.36729	7.10161	0	1.44402
4002584_1	Ccel_1711	transglutaminase domain protein	3.8	0.347469	2.06434	6.16366	2.21685	2.6332
4002584_1	Ccel_1712	protein of unknown function DUF6 transmembrane	0.3	0.521204	0.589812	2.27787	0	1.18919
4002584_1	Ccel_1713	histidine kinase	0	0.347469	0.0589812	0.133993	0.44337	0.849421
4002584_1	Ccel_1714	two component transcriptional regulator, winged helix family	0.7	0.173735	0.353887	0	0	0
4002584_1	Ccel_1715	copper ion binding protein	0.4	34.5732	96.0804	7.63758	7.98065	7.98456
4002584_1	Ccel_1716	hypothetical protein	0	0.521204	0.648794	0.669963	0	0.679537
4002584_1	Ccel_1717	cell envelope-related transcriptional attenuator	1	2.69288	3.42091	1.20593	0	0.339768
4002584_1	Ccel_1718	copper amine oxidase domain protein	18.6	11.119	6.31099	33.3642	6.20717	14.7799
4002584_1	Ccel_1719	peptidase S1 and S6 chymotrypsin/Hap	11.7	20.7613	12.8579	22.9127	13.7445	20.1313
4002584_1	Ccel_1720	hypothetical protein	5.8	1.04241	1.71046	3.48381	0	0.764479
4002584_1	Ccel_1721	Nitrilase/cyanide hydratase and apolipoprotein N-acyltransferase	4.9	2.17168	4.54155	4.95773	0	1.6139
4002584_1	Ccel_1722	protein of unknown function DUF711	0.5	11.7271	4.12869	1.47392	2.66022	4.92664
4002584_1	Ccel_1723	ACT domain-containing protein	0	19.2845	8.19839	4.55575	0.44337	2.12355
4002584_1	Ccel_1724	Radical SAM domain protein	1.5	1.56361	1.47453	0.669963	0.44337	1.35907
4002584_1	Ccel_1725	hypothetical protein	1.1	0.521204	0.9437	6.96761	0.44337	1.95367
4002584_1	Ccel_1726	UDP-N-acetylmuramoylalanine/D-glutamate ligase	1.9	1.47674	1.71046	4.82373	3.10359	2.54826
4002584_1	Ccel_1727	MCP methyltransferase, CheR-type	0.6	1.99795	2.06434	3.34981	0.886739	1.01931
4002584_1	Ccel_1728	hydroxymethylbutenyl pyrophosphate reductase	23.4	34.5732	21.4102	42.7436	23.942	33.8919
4002584_1	Ccel_1729	cytidylate kinase	6.3	15.6361	15.3351	8.03955	5.7638	12.3166
4002584_1	Ccel_1730	chorismate mutase	6.6	22.238	13.6836	4.15377	19.5083	11.3822
4002584_1	Ccel_1731	hypothetical protein	6	20.3269	16.6917	12.0593	19.9516	18.0077
4002584_1	Ccel_1732	hypothetical protein	1	3.82216	6.42895	2.94784	2.21685	1.52896
4002584_1	Ccel_1733	HI0933 family protein	1.2	4.60396	2.30027	1.8759	0.44337	1.27413
4002584_1	Ccel_1734	transcriptional regulator, RpiR family	1.4	11.4665	7.07775	4.42176	1.77348	3.05792
4002584_1	Ccel_1735	hypothetical protein	0	0.868673	1.35657	0.53597	0	0.42471
4002584_1	Ccel_1736	Conserved carboxylase region	11.4	9.2948	65.882	36.178	194.196	88.7645
4002584_1	Ccel_1737	biotin/lipoyl attachment domain-containing protein	20.3	11.2059	84.1662	37.1159	343.168	125.035
4002584_1	Ccel_1738	carboxyl transferase	34.3	6.08071	77.6783	25.3246	148.529	73.8996
4002584_1	Ccel_1739	RNA polymerase, sigma 28 subunit, SigI	0.3	0.694938	0.530831	0	2.21685	0
4002584_1	Ccel_1740	hypothetical protein	0	0.95554	1.06166	0.53597	3.10359	0.42471
4002584_1	Ccel_1741	putative rRNA methylase	2.1	5.90697	1.35657	2.67985	0	5.18147
4002584_1	Ccel_1742	hypothetical protein	5.2	16.9391	22.7078	11.7913	13.3011	24.0386
4002584_1	Ccel_1743	pseudouridine synthase	1.2	4.7777	3.83378	2.81384	3.54696	3.39768
4002584_1	Ccel_1744	sporulation protein YtfJ	0.4	3.12722	27.7802	2.00989	8.42402	3.14286
4002584_1	Ccel_1745	hypothetical protein	0.1	0.868673	3.65684	0.669963	0.44337	0.679537
4002584_1	Ccel_1746	chromosome segregation and condensation protein, ScpB	3.7	9.64226	9.437	23.8507	7.09391	11.4672
4002584_1	Ccel_1747	chromosome segregation and condensation protein ScpA	2.7	4.86457	5.48525	11.7913	0.886739	4.50193
4002584_1	Ccel_1748	peptidase M50	0.8	3.38782	6.42895	2.41187	1.33011	2.46332
4002584_1	Ccel_1749	peptidase S11 D-alanyl-D-alanine carboxypeptidase 1	0.7	1.04241	3.47989	2.94784	1.33011	3.39768
4002584_1	Ccel_1750	pyrimidine-nucleoside phosphorylase	0.9	1.12927	2.06434	0.669963	1.33011	4.07722
4002584_1	Ccel_1751	tyrosine recombinase XerD	41.8	41.2619	76.9115	108.802	37.243	177.699
4002584_1	Ccel_1752	stage II sporulation protein M	1.7	0.434336	4.89544	1.47392	2.66022	0
4002584_1	Ccel_1753	NUDIX hydrolase	1.5	2.25855	5.0134	2.41187	4.4337	2.97297
4002584_1	Ccel_1754	ribonuclease H	5.3	12.5089	8.96515	3.88578	7.09391	9.85328
4002584_1	Ccel_1755	pyrroline-5-carboxylate reductase	3.5	4.95143	3.71582	1.60791	3.10359	2.88803
4002584_1	Ccel_1756	phenylacetate--CoA ligase	14.9	4.16963	3.7748	22.2428	24.8287	21.0656
4002584_1	Ccel_1757	L-lactate permease, putative	13.9	3.82216	2.77212	17.419	11.0842	15.9691
4002584_1	Ccel_1758	hypothetical protein	9.4	5.0383	11.6783	8.70952	6.20717	5.69112
4002584_1	Ccel_1759	RNA-metabolising metallo-beta-lactamase	9.6	12.422	15.0402	12.7293	4.87707	9.00386
4002584_1	Ccel_1760	peptidase M42 family protein	2.6	3.82216	3.06702	1.33993	0	1.44402
4002584_1	Ccel_1761	peptidase M42 family protein	1.2	2.77975	1.76944	0.803955	1.33011	1.27413
4002584_1	Ccel_1762	peptidase M42 family protein	1.4	1.91108	1.35657	0.669963	3.99033	0.849421
4002584_1	Ccel_1763	hypothetical protein	1.1	0.0868673	2.8311	0.669963	0	1.86873
4002584_1	Ccel_1764	oligopeptide/dipeptide ABC transporter, ATPase subunit	2.3	1.21614	1.94638	3.48381	0	0.594595
4002584_1	Ccel_1765	oligopeptide/dipeptide ABC transporter, ATPase subunit	4.5	1.12927	0.825737	3.08183	0	0.254826
4002584_1	Ccel_1766	binding-protein-dependent transport systems inner membrane component	2.3	1.82421	2.12332	2.81384	1.33011	0.764479
4002584_1	Ccel_1767	binding-protein-dependent transport systems inner membrane component	2.4	3.64842	3.65684	3.08183	0	1.10425
4002584_1	Ccel_1768	extracellular solute-binding protein family 5	46.6	77.3119	63.6997	38.0539	19.0649	32.7876
4002584_1	Ccel_1769	ABC transporter related	1.6	5.64637	2.24129	4.15377	4.87707	2.29344
4002584_1	Ccel_1770	ABC transporter related	0.2	3.56156	0.9437	1.7419	5.32044	1.18919
4002584_1	Ccel_1771	protein of unknown function DUF795	1.1	1.12927	1.59249	3.08183	1.33011	1.86873
4002584_1	Ccel_1772	beta-lactamase domain protein	4.7	3.82216	4.30563	12.8633	7.09391	20.3012
4002584_1	Ccel_1773	glycosyl transferase group 1	2.8	4.5171	4.12869	10.7194	5.32044	8.83398
4002584_1	Ccel_1774	recombination helicase AddA	1.2	0.868673	1.00268	1.07194	0.44337	3.2278
4002584_1	Ccel_1775	ATP-dependent nuclease subunit B	3.7	1.73735	1.47453	3.21582	2.66022	8.57915
4002584_1	Ccel_1776	Abortive infection protein	12.9	10.7715	7.01877	15.8111	3.54696	9.34363
4002584_1	Ccel_1777	CoA-binding domain protein	181.5	570.805	341.442	378.797	201.29	442.208
4002584_1	Ccel_1778	amine oxidase	0	0.0868673	0.353887	0.53597	0	0
4002584_1	Ccel_1779	thioredoxin reductase	80.3	29.1874	23.0027	40.0638	13.3011	43.5753
4002584_1	Ccel_1780	putative signal transduction protein with CBS domains	129.8	132.212	102.509	86.8272	79.8065	254.571
4002584_1	Ccel_1781	transcriptional regulator, MerR family	1.8	4.60396	1.47453	2.54586	0	6.37066
4002584_1	Ccel_1782	rubrerythrin family protein	0.3	0	0.530831	0	0	2.80309
4002584_1	Ccel_1783	pseudo	0	0	0	0	0	0.679537
4002584_1	Ccel_1784	ErfK/YbiS/YcfS/YnhG family protein	1	1.30301	1.71046	1.07194	0.44337	1.01931
4002584_1	Ccel_1785	aspartate 1-decarboxylase	5.3	16.1573	8.4933	7.90556	21.2817	7.4749
4002584_1	Ccel_1786	pantoate/beta-alanine ligase	3	5.82011	4.7185	3.21582	6.65054	5.35135
4002584_1	Ccel_1787	3-methyl-2-oxobutanoate hydroxymethyltransferase	3	8.33926	4.65952	5.4937	5.7638	3.65251
4002584_1	Ccel_1788	hypothetical protein	4	14.5068	14.2145	8.03955	1.33011	8.23938
4002584_1	Ccel_1789	glycyl-tRNA synthetase	23.1	21.0219	21.3512	43.9496	34.5828	26.9266
4002584_1	Ccel_1790	DNA-directed RNA polymerase, omega subunit	35	64.6292	39.5764	43.2796	104.192	62.7722
4002584_1	Ccel_1791	guanylate kinase	18.1	17.1128	13.2708	20.9028	13.7445	16.6486
4002584_1	Ccel_1792	protein of unknown function DUF370	33.8	31.2722	32.7346	24.5206	33.2527	26.1622
4002584_1	Ccel_1793	YicC domain protein	7.2	15.6361	14.2145	15.5431	7.98065	6.62548
4002584_1	Ccel_1794	response regulator receiver protein	9.9	46.9083	44.8847	23.9847	30.1491	14.0154
4002584_1	Ccel_1795	protein of unknown function DUF558	6.4	18.5027	17.6944	11.1214	17.2914	4.67181
4002584_1	Ccel_1796	ribosomal protein L11 methyltransferase	5.3	8.16552	7.49062	5.09172	23.4986	2.29344
4002584_1	Ccel_1797	chaperone protein DnaJ	4.8	5.73324	4.06971	3.21582	17.7348	3.14286
4002584_1	Ccel_1798	chaperone protein DnaK	106.2	99.3761	91.4799	22.6447	268.682	30.0695
4002584_1	Ccel_1799	GrpE protein	24.4	79.7441	56.8579	8.03955	191.979	27.3514
4002584_1	Ccel_1800	heat-inducible transcription repressor HrcA	10.5	26.2339	22.4718	8.57552	57.638	10.9575
4002584_1	Ccel_1801	hypothetical protein	17.4	9.20793	18.5201	22.1088	35.4696	16.2239
4002584_1	Ccel_1802	aminotransferase class IV	8.7	10.6847	13.8606	10.0494	16.848	8.57915
4002584_1	Ccel_1803	metal dependent phosphohydrolase	12.9	7.12311	10.4397	8.30754	16.848	19.8764
4002584_1	Ccel_1804	deoxyguanosinetriphosphate triphosphohydrolase	34.8	21.7168	29.6676	23.9847	77.1463	40.8571
4002584_1	Ccel_1805	hypothetical protein	42.8	19.7189	24.1823	23.1807	23.0552	32.7876
4002584_1	Ccel_1806	hypothetical protein	0.3	0.173735	0.235925	0.53597	0	0.42471
4002584_1	Ccel_1807	sulfatase	1.6	3.12722	1.47453	4.15377	3.10359	3.56757
4002584_1	Ccel_1808	hypothetical protein	1.3	4.34336	2.24129	2.41187	0	2.6332
4002584_1	Ccel_1809	cellulosome protein dockerin type I	82.6	78.6149	61.0456	139.084	12.4143	63.2819
4002584_1	Ccel_1810	transposase IS116/IS110/IS902 family protein	0.8	7.03625	3.65684	0	0.44337	0
4002584_1	Ccel_1811	glycosyl transferase family 2	8.7	0.434336	1.65147	4.42176	0	3.56757
4002584_1	Ccel_1812	Endonuclease/exonuclease/phosphatase	4.4	0	0.9437	2.67985	0	2.97297
4002584_1	Ccel_1813	glycosyl transferase family 2	9.9	0	1.59249	3.34981	0.886739	3.14286
4002584_1	Ccel_1814	aminotransferase class-III	8.2	0	1.65147	2.54586	0	5.60618
4002584_1	Ccel_1815	NAD-dependent epimerase/dehydratase	7	0	0.9437	1.60791	0	3.82239
4002584_1	Ccel_1816	glycosyl transferase family 2	7.3	0.347469	1.00268	4.28776	0	6.54054
4002584_1	Ccel_1817	polysaccharide biosynthesis protein	7.8	1.21614	3.95174	7.50358	0	6.88031
4002584_1	Ccel_1818	UbiA prenyltransferase	5.3	0.95554	4.89544	10.4514	0	10.0232
4002584_1	Ccel_1819	pseudo	0.6	0.260602	0.294906	0.267985	0	0.679537
4002584_1	Ccel_1820	transposase IS200-family protein	0	0	0	0	0	0
4002584_1	Ccel_1821	Integrase catalytic region	0	0	0	0	0	0
4002584_1	Ccel_1822	hypothetical protein	2	0.347469	4.54155	6.43164	7.09391	1.44402
4002584_1	Ccel_1823	Integrase catalytic region	0.1	0.0868673	0	0	0	0
4002584_1	Ccel_1824	transposase IS3/IS911 family protein	0	0	0	0	0	0
4002584_1	Ccel_1825	hypothetical protein	0.5	0	0.294906	2.00989	0	0
4002584_1	Ccel_1826	DNA binding domain protein, excisionase family	0.6	0.347469	0.47185	0.401978	1.33011	1.18919
4002584_1	Ccel_1827	NAD-dependent DNA ligase	0.8	0.173735	0.294906	1.60791	0	0.169884
4002584_1	Ccel_1828	transposase IS3/IS911 family protein	0.3	0	0	0	0	0
4002584_1	Ccel_1829	Integrase catalytic region	0.3	0	0.294906	0	0	0
4002584_1	Ccel_1830	hypothetical protein	4	3.64842	3.95174	1.07194	0	0
4002584_1	Ccel_1831	RelA/SpoT domain protein	0.3	12.0745	3.71582	3.21582	0	1.52896
4002584_1	Ccel_1832	Integrase catalytic region	0	0.694938	0.294906	0	0	0
4002584_1	Ccel_1833	pseudo	0.7	0.434336	0.648794	0.401978	3.99033	0.169884
4002584_1	Ccel_1834	hypothetical protein	0	0	0	0	0	0
4002584_1	Ccel_1835	IS66 Orf2 family protein	0	0	0	0	0	0
4002584_1	Ccel_1836	transposase IS66	0	0	0	0	0	0
4002584_1	Ccel_1837	20S proteasome A and B subunits	0.3	0.173735	0.0589812	0	0.886739	0
4002584_1	Ccel_1838	Integrase catalytic region	0	0	0	0	0	0
4002584_1	Ccel_1839	peptidase U35 phage prohead HK97	0	0.434336	0.412869	0	0	0.339768
4002584_1	Ccel_1840	hypothetical protein	0	0.0868673	0.353887	0.133993	0	0
4002584_1	Ccel_1841	RNA polymerase, sigma-24 subunit, ECF subfamily	0	0.694938	0	0	0	0
4002584_1	Ccel_1842	hypothetical protein	0	0	0.294906	0	0	0
4002584_1	Ccel_1843	hypothetical protein	0	0	0	0.267985	0	0
4002584_1	Ccel_1844	hypothetical protein	0	0.347469	0.294906	0	0	0
4002584_1	Ccel_1845	hypothetical protein	0	0.434336	0.47185	0.133993	0	0
4002584_1	Ccel_1846	hypothetical protein	0	0	0.353887	0.267985	0	0
4002584_1	Ccel_1847	hypothetical protein	0	0	0.707775	0	0	0
4002584_1	Ccel_1848	hypothetical protein	0.7	1.47674	8.19839	1.47392	1.33011	0.254826
4002584_1	Ccel_1849	integrase family protein	0.7	4.5171	7.13673	0.803955	0	1.10425
4002584_1	Ccel_1850	Integrase catalytic region	0	0	0	0	0	0
4002584_1	Ccel_1851	Cof-like hydrolase	0.7	4.16963	3.59786	1.33993	0	1.01931
4002584_1	Ccel_1852	transcriptional regulator, TraR/DksA family	0	0	1.94638	0.133993	1.33011	0
4002584_1	Ccel_1853	hypothetical protein	0	0	0.47185	1.33993	0	0
4002584_1	Ccel_1854	3-dehydroquinate synthase	15.4	8.68673	36.6863	16.7491	6.20717	8.15444
4002584_1	Ccel_1855	isoleucyl-tRNA synthetase	11.8	5.5595	13.8606	8.17355	7.09391	6.37066
4002584_1	Ccel_1856	hypothetical protein	0.4	0	0.176944	0.267985	0	1.44402
4002584_1	Ccel_1857	transcriptional regulator, GntR family with aminotransferase domain	1.1	4.95143	3.36193	0.937948	0.44337	0.42471
4002584_1	Ccel_1858	pyridoxine biosynthesis protein	127.9	409.927	238.52	52.1231	80.6933	61.583
4002584_1	Ccel_1859	SNO glutamine amidotransferase	139.6	389.252	200.536	50.5152	88.2306	57.0811
4002584_1	Ccel_1860	Rhomboid family protein	2.2	9.98973	5.6622	3.34981	1.33011	2.29344
4002584_1	Ccel_1861	homocysteine S-methyltransferase	0.9	5.73324	2.65416	1.7419	0.886739	0.42471
4002584_1	Ccel_1862	AMP-dependent synthetase and ligase	12.1	20.4138	24.8311	9.78146	4.4337	7.55985
4002584_1	Ccel_1863	two component transcriptional regulator, LuxR family	15.2	15.028	10.4987	20.7688	20.8384	14.0154
4002584_1	Ccel_1864	Sensor DegS domain protein	10.7	18.6765	8.7882	20.5009	10.6409	9.6834
4002584_1	Ccel_1865	protein of unknown function DUF323	20.4	28.2319	25.8338	8.70952	44.7803	30.5792
4002584_1	Ccel_1866	glycoside hydrolase family 11	2890.2	28.4056	1747.26	185.044	388.392	569.027
4002584_1	Ccel_1867	Excinuclease ABC C subunit domain protein	194.4	132.038	214.102	184.24	109.069	265.699
4002584_1	Ccel_1868	cyclase family protein	279.8	106.586	159.721	185.446	73.5994	125.969
4002584_1	Ccel_1869	Rubrerythrin	1487.8	1544.24	1494.41	1147.65	2035.51	1688.65
4002584_1	Ccel_1870	thioesterase superfamily protein	29.2	9.38166	15.3351	10.1834	9.31076	5.77606
4002584_1	Ccel_1871	transcriptional regulator, XRE family	6.8	4.08276	3.89276	1.07194	4.4337	1.78378
4002584_1	Ccel_1872	Silent information regulator protein Sir2	3.1	1.73735	4.24665	1.20593	7.98065	1.6139
4002584_1	Ccel_1873	CrcB protein	2.5	3.12722	2.94906	1.60791	1.77348	0.169884
4002584_1	Ccel_1874	hypothetical protein	14.3	21.8905	43.1743	75.3038	44.7803	87.1506
4002584_1	Ccel_1875	hypothetical protein	158.4	62.8919	160.901	452.627	128.134	225.691
4002584_1	Ccel_1876	cysteine desulfurase family protein	5	5.2989	7.25469	20.6349	6.20717	6.03089
4002584_1	Ccel_1877	branched-chain amino acid aminotransferase	86.1	45.0841	22.8257	72.624	49.214	43.4054
4002584_1	Ccel_1878	sporulation integral membrane protein YlbJ	4	6.25444	6.84182	4.68974	2.66022	6.4556
4002584_1	Ccel_1879	H+-ATPase subunit H	13.5	25.1915	23.6515	13.1313	36.7997	18.0927
4002584_1	Ccel_1880	pantetheine-phosphate adenylyltransferase	8.1	9.03419	10.9115	8.30754	2.66022	11.0425
4002584_1	Ccel_1881	methyltransferase	3.9	5.5595	6.25201	3.75179	0	2.12355
4002584_1	Ccel_1882	ATP-dependent DNA helicase RecG	8.4	9.38166	16.6917	6.16366	6.65054	9.25869
4002584_1	Ccel_1883	ribosomal protein L28	96.3	509.129	670.322	2341.25	238.976	562.232
4002584_1	Ccel_1884	hypothetical protein	0.6	0	0.47185	2.00989	1.33011	0.934363
4002584_1	Ccel_1885	diguanylate cyclase with GAF sensor	4.5	3.82216	4.30563	8.44153	4.4337	5.01158
4002584_1	Ccel_1886	cell division protein FtsA	11	7.64432	8.67024	11.2554	20.395	13.8456
4002584_1	Ccel_1887	endonuclease III	14	7.73119	6.13405	9.37948	13.7445	8.23938
4002584_1	Ccel_1888	glycogen/starch synthase, ADP-glucose type	7	3.56156	5.13137	6.69963	8.86739	6.37066
4002584_1	Ccel_1889	metal dependent phosphohydrolase	6.2	11.9008	14.2735	12.0593	1.33011	10.278
4002584_1	Ccel_1890	peptidase S1 and S6 chymotrypsin/Hap	26.6	22.4118	19.6997	23.9847	42.5635	66.2548
4002584_1	Ccel_1891	histidine kinase	5.1	1.82421	3.12601	5.76168	1.77348	5.43629
4002584_1	Ccel_1892	two component transcriptional regulator, winged helix family	9.3	7.64432	11.9732	8.57552	1.33011	26.5019
4002584_1	Ccel_1893	SH3 type 3 domain protein	98.8	144.808	184.788	58.5548	287.747	53.0888
4002584_1	Ccel_1894	sporulation transcriptional activator Spo0A	105.7	249.222	383.083	173.118	141.435	152.896
4002584_1	Ccel_1895	stage IV sporulation protein B	0	0.260602	0.47185	0.267985	1.77348	0
4002584_1	Ccel_1896	DNA repair protein RecN	5.3	3.12722	6.19303	15.6771	5.32044	6.88031
4002584_1	Ccel_1897	arginine repressor, ArgR	3.4	7.64432	7.66756	4.68974	3.54696	7.22008
4002584_1	Ccel_1898	ATP-NAD/AcoX kinase	3.6	4.7777	7.13673	4.68974	3.99033	6.11583
4002584_1	Ccel_1899	hemolysin A	2.1	2.69288	2.65416	3.48381	1.77348	3.14286
4002584_1	Ccel_1900	deoxyxylulose-5-phosphate synthase	0.9	0.434336	1.29759	1.07194	7.09391	2.29344
4002584_1	Ccel_1901	hypothetical protein	0.7	2.08481	1.8874	1.60791	0.886739	2.29344
4002584_1	Ccel_1902	Polyprenyl synthetase	6.1	10.9453	6.95979	2.94784	14.6312	3.82239
4002584_1	Ccel_1903	exodeoxyribonuclease VII, small subunit	11.8	11.6402	7.66756	2.41187	17.7348	3.65251
4002584_1	Ccel_1904	exodeoxyribonuclease VII, large subunit	5.9	12.5958	8.4933	6.83362	10.6409	3.73745
4002584_1	Ccel_1905	NusB antitermination factor	55	81.3077	63.5818	34.0341	81.58	33.5521
4002584_1	Ccel_1906	hypothetical protein	60	88.4309	72.134	62.1726	63.8452	21.8301
4002584_1	Ccel_1907	hypothetical protein	37.8	51.0779	47.7748	52.3911	35.0262	28.3707
4002584_1	Ccel_1908	protein of unknown function DUF322	12.4	41.9569	42.1126	49.9792	12.8577	35.5058
4002584_1	Ccel_1909	hypothetical protein	0.4	0.608071	52.9062	2.00989	3.10359	5.60618
4002584_1	Ccel_1910	stage III sporulation protein AG	0.8	0.781805	8.84718	0.53597	0	0.509653
4002584_1	Ccel_1911	hypothetical protein	0.3	0.260602	1.65147	0	0	0
4002584_1	Ccel_1912	stage III sporulation protein AE	0.1	0	0.353887	0.133993	0	0.0849421
4002584_1	Ccel_1913	stage III sporulation protein AD	0.1	0	1.53351	0.267985	0	0
4002584_1	Ccel_1914	stage III sporulation protein AC	0.5	0	0.530831	0	0	0.42471
4002584_1	Ccel_1915	stage III sporulation protein AB	0.2	0	0.530831	0.267985	0	0.0849421
4002584_1	Ccel_1916	stage III sporulation protein AA	0	0.0868673	0.412869	0.133993	0	0
4002584_1	Ccel_1917	putative ABC transporter, peremase protein	2.4	5.2989	14.2735	2.81384	9.31076	1.10425
4002584_1	Ccel_1918	ABC transporter related	4.9	3.47469	9.90885	2.27787	6.65054	2.03861
4002584_1	Ccel_1919	transcriptional regulator, GntR family	1	4.5171	7.90349	2.14388	1.77348	1.69884
4002584_1	Ccel_1920	hypothetical protein	2	4.7777	6.07507	1.07194	0.886739	3.31274
4002584_1	Ccel_1921	hypothetical protein	140.6	324.449	283.818	154.895	429.182	162.664
4002584_1	Ccel_1922	translation elongation factor P	55.6	52.7284	52.8472	77.1797	56.7513	36.3552
4002584_1	Ccel_1923	peptidase M24	15.2	9.90287	9.37802	4.95773	5.7638	3.39768
4002584_1	Ccel_1924	3-dehydroquinate dehydratase, type II	23	27.7975	18.6971	6.02967	19.9516	2.54826
4002584_1	Ccel_1925	Xylose isomerase domain protein TIM barrel	11.7	24.1491	14.3324	7.2356	29.7058	5.52124
4002584_1	Ccel_1926	peptidase M18 aminopeptidase I	9.6	13.9856	16.5147	3.88578	11.0842	4.58687
4002584_1	Ccel_1927	histidinol phosphate phosphatase HisJ family	2.1	3.21409	2.53619	0.937948	0	0
4002584_1	Ccel_1928	hypothetical protein	4.2	3.82216	3.00804	2.14388	1.77348	0.42471
4002584_1	Ccel_1929	hypothetical protein	5.2	4.5171	7.43164	2.67985	0.44337	2.6332
4002584_1	Ccel_1930	tRNA (5-methylaminomethyl-2-thiouridylate)-methyltransferase	53.5	55.6819	48.8365	15.2752	102.418	69.4826
4002584_1	Ccel_1931	FeS cluster assembly scaffold protein NifU	547.4	733.42	542.863	156.101	1038.37	666.965
4002584_1	Ccel_1932	cysteine desulfurase NifS	375.6	171.302	208.204	141.496	308.585	238.942
4002584_1	Ccel_1933	transcriptional regulator, BadM/Rrf2 family	15.9	54.8132	84.1662	4.82373	27.0455	10.8726
4002584_1	Ccel_1934	hypothetical protein	2.2	1.56361	5.60322	1.60791	0	2.6332
4002584_1	Ccel_1935	hypothetical protein	21.8	3.64842	5.0134	3.48381	10.1975	3.73745
4002584_1	Ccel_1936	AAA ATPase central domain protein	15.2	9.12106	12.2681	6.16366	27.4889	10.6178
4002584_1	Ccel_1937	copper amine oxidase domain protein	14	2.86662	4.89544	4.15377	3.54696	4.8417
4002584_1	Ccel_1938	peptidase S1 and S6 chymotrypsin/Hap	3.5	4.95143	6.48794	3.88578	10.6409	5.52124
4002584_1	Ccel_1939	2'-5' RNA ligase	2.3	0	1.41555	1.07194	0.886739	0
4002584_1	Ccel_1940	Nucleotidyl transferase	0.3	0.347469	0.294906	0.133993	0.44337	0
4002584_1	Ccel_1941	GTP-binding protein LepA	10.8	14.3331	15.866	6.69963	15.9613	12.5714
4002584_1	Ccel_1942	copper amine oxidase domain protein	6.1	3.73529	12.681	0.937948	23.4986	5.77606
4002584_1	Ccel_1943	hypothetical protein	0	0	0.294906	0.53597	0	0
4002584_1	Ccel_1944	stage II sporulation protein P	0	0	1.06166	0.133993	0	0.339768
4002584_1	Ccel_1945	CoA-substrate-specific enzyme activase	25.5	4.69083	6.48794	10.1834	13.7445	22.6795
4002584_1	Ccel_1946	aspartyl-tRNA synthetase	55.8	33.7914	33.0295	26.7985	58.0814	45.444
4002584_1	Ccel_1947	histidyl-tRNA synthetase	12.4	11.9008	12.7399	10.0494	17.2914	11.8919
4002584_1	Ccel_1948	Radical SAM domain protein	2.5	0.434336	1.35657	1.47392	3.54696	0.849421
4002584_1	Ccel_1949	beta-lactamase domain protein	33.4	2.51915	6.66488	15.6771	12.8577	6.20077
4002584_1	Ccel_1950	D-tyrosyl-tRNA(Tyr) deacylase	10.4	3.90903	6.13405	7.36959	5.7638	5.26641
4002584_1	Ccel_1951	(p)ppGpp synthetase I, SpoT/RelA	9.5	6.16757	6.95979	4.01978	16.4047	5.52124
4002584_1	Ccel_1952	adenine phosphoribosyltransferase	17.3	7.29685	7.25469	6.16366	19.0649	19.1969
4002584_1	Ccel_1953	single-stranded-DNA-specific exonuclease RecJ	3.4	1.82421	3.65684	1.33993	7.98065	1.01931
4002584_1	Ccel_1954	DNA polymerase III, delta subunit	2.3	3.12722	3.24397	0.53597	6.20717	1.86873
4002584_1	Ccel_1955	DNA internalization-related competence protein ComEC/Rec2	0.5	0.0868673	0.589812	0	0.44337	0.169884
4002584_1	Ccel_1956	NLP/P60 protein	1157.7	213.867	547.936	313.275	978.073	355.653
4002584_1	Ccel_1957	GCN5-related N-acetyltransferase	0.7	1.30301	1.35657	2.00989	1.77348	1.6139
4002584_1	Ccel_1958	hypothetical protein	41.9	18.5027	52.0804	92.5889	7.53728	98.3629
4002584_1	Ccel_1959	transcriptional regulator, MarR family	5.9	15.4624	12.7989	6.29765	7.09391	22.6795
4002584_1	Ccel_1960	YhgE/Pip C-terminal domain protein	1	3.73529	5.07239	1.47392	0	75.4286
4002584_1	Ccel_1961	hypothetical protein	0	0.0868673	1.06166	0	0	4.2471
4002584_1	Ccel_1962	O-acetylhomoserine/O-acetylserine sulfhydrylase	9.9	13.8119	7.43164	2.41187	0.886739	2.6332
4002584_1	Ccel_1963	transcriptional regulator, AsnC family	11.6	9.5554	5.78016	4.15377	0	0.339768
4002584_1	Ccel_1964	Fibronectin-binding A domain protein	2.3	3.12722	3.12601	1.07194	0.44337	0.934363
4002584_1	Ccel_1965	aminotransferase class I and II	3.2	2.95349	4.12869	3.88578	2.66022	1.52896
4002584_1	Ccel_1966	3-demethylubiquinone-9 3-methyltransferase	0	0	0.117962	0.669963	0	0
4002584_1	Ccel_1967	protein of unknown function DUF362	0.4	0.260602	0.294906	0.133993	0	0.254826
4002584_1	Ccel_1968	hypothetical protein	0	0.434336	0.176944	0	0	0
4002584_1	Ccel_1969	germination protein, Ger(x)C family	0	0	0.0589812	0	0	0
4002584_1	Ccel_1970	spore germination protein	0.2	0.173735	0.412869	0.133993	0	0
4002584_1	Ccel_1971	GerA spore germination protein	0.4	0.781805	2.12332	0.267985	0	2.20849
4002584_1	Ccel_1972	glycoside hydrolase family 43	44.1	27.5369	23.2976	16.7491	7.09391	7.4749
4002584_1	Ccel_1973	hypothetical protein	0.8	17.9815	2.65416	0	2.21685	4.75676
4002584_1	Ccel_1974	hypothetical protein	8.9	14.5937	20.5255	24.7886	5.7638	10.9575
4002584_1	Ccel_1975	hypothetical protein	9.3	17.8947	16.5737	1.20593	2.21685	1.78378
4002584_1	Ccel_1976	DNA ligase, NAD-dependent	3.8	1.99795	3.47989	3.21582	3.54696	1.69884
4002584_1	Ccel_1977	hypothetical protein	1.7	1.99795	3.30295	2.54586	1.33011	2.97297
4002584_1	Ccel_1978	spore protease	0.1	0.260602	0.589812	0	0.886739	0.169884
4002584_1	Ccel_1979	ribosomal protein S20	285.5	1016.09	1062.61	1201.91	1601.89	806.525
4002584_1	Ccel_1980	oxygen-independent coproporphyrinogen III oxidase	0.3	0.694938	0.707775	1.33993	0	0.169884
4002584_1	Ccel_1981	MATE efflux family protein	1	0.868673	1.8874	3.21582	3.10359	0.849421
4002584_1	Ccel_1982	two component transcriptional regulator, AraC family	10.1	0.173735	1.12064	0.53597	1.33011	0.254826
4002584_1	Ccel_1983	putative sensor with HAMP domain	8.6	0.260602	0.825737	0.401978	0	0
4002584_1	Ccel_1984	periplasmic binding protein/LacI transcriptional regulator	6.8	1.65048	1.35657	0.401978	1.33011	0
4002584_1	Ccel_1985	inner-membrane translocator	134.1	18.5896	39.2225	11.1214	18.6215	6.71042
4002584_1	Ccel_1986	ABC transporter related	152.3	25.6258	40.1662	6.83362	33.2527	5.60618
4002584_1	Ccel_1987	putative solute-binding component of ABC transporter	1339.2	202.748	292.252	99.5565	209.714	53.1737
4002584_1	Ccel_1988	glycosyl transferase family 2	0.7	0	0.235925	0	7.53728	0.0849421
4002584_1	Ccel_1989	thiamine-phosphate pyrophosphorylase	3.6	0.521204	0.294906	2.00989	69.609	0
4002584_1	Ccel_1990	hydroxyethylthiazole kinase	3.1	0.608071	0.117962	2.27787	47.4405	0.169884
4002584_1	Ccel_1991	thiamine biosynthesis protein ThiC	1	0.521204	0.117962	1.47392	42.5635	0.169884
4002584_1	Ccel_1992	phosphomethylpyrimidine kinase	2.3	0	0.235925	0.669963	43.4502	0
4002584_1	Ccel_1993	hypothetical protein	2.3	1.04241	1.94638	0.937948	0	2.80309
4002584_1	Ccel_1994	hypothetical protein	1.5	0.173735	0.47185	0.401978	0.886739	0.594595
4002584_1	Ccel_1995	ferric uptake regulator, Fur family	13.4	18.5896	25.8928	15.2752	50.5441	88.5946
4002584_1	Ccel_1996	hypothetical protein	7.4	23.1936	21.2922	8.57552	107.295	126.309
4002584_1	Ccel_1997	small GTP-binding protein	20.3	50.2961	33.1475	16.7491	91.3341	58.61
4002584_1	Ccel_1998	FeoA family protein	118.5	402.977	336.252	130.777	637.565	295.259
4002584_1	Ccel_1999	uncharacterized protein contains CXXC motif	0.3	0.434336	1.23861	1.07194	0.886739	0.0849421
4002584_1	Ccel_2000	hypothetical protein	38.5	1.30301	12.445	32.2922	1.33011	2.03861
[truncated: 1,580 more rows]
