# Supplementary material for: Structure and regulation of the cellulose degradome in Clostridium cellulolyticum
Source: Biotechnol Biofuels. 2013 May 8;6:73. doi: 10.1186/1754-6834-6-73 (PMC3656788; doi:10.1186/1754-6834-6-73)
Supplement: Additional file 4: Table S3 — Clostridium cellulolyticum genes that were differentially expressed between any two of the conditions of glucose, cellobiose and cellulose. [file 1754-6834-6-73-S4.xlsx]

## Sheet: Sheet1
Genome ID	Gene ID	Begin	End	COG	EC Number	CAZymes	Annotation
Group 1
4002584_1	Ccel_3359	3899318	3899833				hypothetical protein
4002584_1	Ccel_0226	257112	257546				hypothetical protein
4002584_1	Ccel_3407	3958886	3959758	M	2.7.7.9		UTP-glucose-1-phosphate uridylyltransferase
4002584_1	Ccel_3474	4043542	4043922	C			desulfoferrodoxin
4002584_1	Ccel_0818	938467	939324	R			PHP domain protein
4002584_1	Ccel_3089	3622949	3624040				PpiC-type peptidyl-prolyl cis-trans isomerase
4002584_1	Ccel_0395	448093	448569	K			transcription elongation factor GreA
4002584_1	Ccel_3369	3906492	3906941	C	1.6.99.5		NADH ubiquinone oxidoreductase 20 kDa subunit
4002584_1	Ccel_2254	2632284	2633579	G	4.2.1.11		enolase
4002584_1	Ccel_0846	964057	965040				hypothetical protein
4002584_1	Ccel_3375	3913377	3913586	J			ribosomal protein L31
4002584_1	Ccel_2425	2925925	2926680	KT			response regulator receiver protein
4002584_1	Ccel_1463	1777067	1777630	I	5.4.3.8		CDP-alcohol phosphatidyltransferase
4002584_1	Ccel_0309	355334	356026	J			ribosomal protein L1
4002584_1	Ccel_0893	1069856	1070440	C			Rubrerythrin
4002584_1	Ccel_1777	2135440	2135814	R			CoA-binding domain protein
4002584_1	Ccel_0776	903175	903354	J			ribosomal protein L30
4002584_1	Ccel_2946	3504818	3505066				hypothetical protein
4002584_1	Ccel_0314	365219	365461	J			ribosomal protein L7Ae/L30e/S12e/Gadd45
4002584_1	Ccel_2238	2618033	2618320				protein of unknown function DUF1292
4002584_1	Ccel_0785	908114	908518	J			ribosomal protein S11
4002584_1	Ccel_0443	508482	509129	J			translation elongation factor Ts
4002584_1	Ccel_2882	3436029	3436667	R			Rex DNA-binding domain protein
4002584_1	Ccel_2253	2631742	2631993	U			preprotein translocase, SecG subunit
4002584_1	Ccel_0533	619980	620120				hypothetical protein
4002584_1	Ccel_1894	2249691	2250536	KT			sporulation transcriptional activator Spo0A
4002584_1	Ccel_0308	354795	355220	J			ribosomal protein L11
4002584_1	Ccel_2211	2583765	2584091	O	5.3.4.1		thioredoxin
4002584_1	Ccel_0057	65010	65303	J			ribosomal protein S18
4002584_1	Ccel_2317	2700123	2700764				type IV pilus assembly PilZ
4002584_1	Ccel_3232	3770592	3771866				hypothetical protein
4002584_1	Ccel_1466	1779267	1779782				hypothetical protein
4002584_1	Ccel_3392	3933992	3934423				hypothetical protein
4002584_1	Ccel_2424	2925580	2925855	L			histone family protein DNA-binding protein
4002584_1	Ccel_0370	421335	421865	J			sigma 54 modulation protein/ribosomal protein S30EA
4002584_1	Ccel_0539	625359	625649				hypothetical protein
4002584_1	Ccel_2134	2501011	2501193	J			ribosomal protein L32
4002584_1	Ccel_1025	1277219	1278553	G			extracellular solute-binding protein family 1
4002584_1	Ccel_1335	1634247	1634501				hypothetical protein
4002584_1	Ccel_3398	3942231	3945155				hypothetical protein
4002584_1	Ccel_3121	3658372	3658629				hypothetical protein
4002584_1	Ccel_0339	392416	392811				hypothetical protein
4002584_1	Ccel_R0069	3456158	3456233				tRNA
4002584_1	Ccel_0311	356873	357256	J			ribosomal protein L7/L12
4002584_1	Ccel_3122	3658714	3659283				hypothetical protein
4002584_1	Ccel_0011	10403	10942	I	2.7.8.8		CDP-diacylglycerol/serine O-phosphatidyltransferase
4002584_1	Ccel_1908	2263443	2263826	S			protein of unknown function DUF322
4002584_1	Ccel_1421	1725442	1725891	S			TM2 domain containing protein
4002584_1	Ccel_2311	2693815	2693988				protein of unknown function DUF1540
4002584_1	Ccel_2156	2526843	2527778	I	3.1.1.1		Alpha/beta hydrolase fold-3 domain protein
4002584_1	Ccel_1312	1616279	1616476	J			ribosomal protein L35
4002584_1	Ccel_3190	3721141	3721512				protein of unknown function DUF1696
4002584_1	Ccel_2867	3417503	3418753	L	2.1.1.37		DNA-cytosine methyltransferase
4002584_1	Ccel_0821	941888	942139				ribose ABC transporter permease component
4002584_1	Ccel_0761	896183	897016	J			ribosomal protein L2
4002584_1	Ccel_R0001	9876	9966				tRNA
4002584_1	Ccel_1780	2138741	2139166	T	1.1.1.37		putative signal transduction protein with CBS domains
4002584_1	Ccel_1979	2342482	2342739	J			ribosomal protein S20
4002584_1	Ccel_0784	907724	908092	J			ribosomal protein S13
4002584_1	Ccel_3487	4065943	4066575	R			single-stranded nucleic acid binding R3H domain protein
4002584_1	Ccel_0685	790098	790325	IQ			acyl carrier protein
4002584_1	Ccel_2631	3165893	3166276				hypothetical protein
4002584_1	Ccel_2052	2410535	2410843	NU			flagellar hook-basal body complex subunit FliE
4002584_1	Ccel_2093	2449935	2450378	S			GatB/Yqey domain protein
4002584_1	Ccel_0689	793708	793968	S			Stage V sporulation protein S
4002584_1	Ccel_1708	2054360	2054623	J			ribosomal protein S15
4002584_1	Ccel_1313	1616494	1616847	J			ribosomal protein L20
4002584_1	Ccel_0787	909298	910245	K			DNA-directed RNA polymerase, alpha subunit
4002584_1	Ccel_2909	3464432	3465550	G	3.6.3.19		ABC transporter related
4002584_1	Ccel_0786	908549	909175	J			ribosomal protein S4
4002584_1	Ccel_0788	910313	910837	J			ribosomal protein L17
4002584_1	Ccel_0359	411480	411686				hypothetical protein
4002584_1	Ccel_2135	2501237	2501734	R			protein of unknown function DUF177
4002584_1	Ccel_1556	1906057	1906365	K			putative transcriptional regulator, ArsR family
4002584_1	Ccel_2094	2450420	2450596	J			ribosomal protein S21
4002584_1	Ccel_0757	894101	894412	J			ribosomal protein S10
4002584_1	Ccel_R0075	3617648	3617736				tRNA
4002584_1	Ccel_R0002	10007	10098				tRNA
4002584_1	Ccel_0684	789242	789979	IQR	1.1.1.100		3-oxoacyl-(acyl-carrier-protein) reductase
4002584_1	Ccel_0254	283793	284995				hypothetical protein
4002584_1	Ccel_0317	366719	368800	J			translation elongation factor G
4002584_1	Ccel_0020	20580	20846	S			protein of unknown function DUF1021
4002584_1	Ccel_2420	2923126	2923329				hypothetical protein
4002584_1	Ccel_0777	903369	903812	J			ribosomal protein L15
4002584_1	Ccel_1108	1366360	1366554	D			hypothetical protein
4002584_1	Ccel_0711	822418	822651	R			nucleic acid binding protein
4002584_1	Ccel_2901	3457410	3457610	K			cold-shock DNA-binding domain protein
4002584_1	Ccel_3001	3552745	3553755	G			glycosidase PH1107-related
4002584_1	Ccel_R0028	965367	965440				tRNA
4002584_1	Ccel_0049	52670	54397	NT			methyl-accepting chemotaxis sensory transducer
4002584_1	Ccel_2099	2456288	2456707	NT			CheW protein
4002584_1	Ccel_1337	1634958	1635338				hypothetical protein
4002584_1	Ccel_1322	1625158	1625439	J			ribosomal protein L27
4002584_1	Ccel_2664	3212313	3212501				hypothetical protein
4002584_1	Ccel_1380	1678143	1678394				hypothetical protein
4002584_1	Ccel_1883	2236238	2236426	J			ribosomal protein L28
4002584_1	Ccel_0795	915715	916107	J			ribosomal protein S9
4002584_1	Ccel_2671	3218787	3219245	E			hypothetical protein
4002584_1	Ccel_0969	1160146	1161174	M	5.1.3.10		NAD-dependent epimerase/dehydratase
4002584_1	Ccel_2242	2620833	2621102				AraC family transcriptional regulator
4002584_1	Ccel_0128	142711	143781	CE	1.1.1.85		3-isopropylmalate dehydrogenase
4002584_1	Ccel_2601	3136127	3136288				hypothetical protein
4002584_1	Ccel_2885	3441391	3442389	I	2.3.1.41		3-Oxoacyl-(acyl-carrier-protein (ACP)) synthase III domain protein
4002584_1	Ccel_0331	382969	383067				hypothetical protein
4002584_1	Ccel_1868	2223261	2223908	R			cyclase family protein
4002584_1	Ccel_0971	1161983	1162912	MG	5.1.3.2		NAD-dependent epimerase/dehydratase
4002584_1	Ccel_2305	2689049	2689522	C	1.6.99.5		NADH dehydrogenase (ubiquinone) 24 kDa subunit
4002584_1	Ccel_3464	4034509	4035552	K	5.1.1.1		transcriptional regulator, LacI family
4002584_1	Ccel_3329	3872391	3873278	L			8-oxoguanine DNA glycosylase domain protein
4002584_1	Ccel_0903	1080988	1081371				phage integrase family site specific recombinase
4002584_1	Ccel_0332	383037	383228				hypothetical protein
4002584_1	Ccel_1534	1869190	1869915	T	3.1.3.16		protein serine/threonine phosphatase
4002584_1	Ccel_0972	1163023	1164276	CG	2.4.1.17	GT1	glycosyltransferase, MGT family
4002584_1	Ccel_2475	2995190	2995366				hypothetical protein
4002584_1	Ccel_3097	3633928	3634356	I			beta-hydroxyacyl-(acyl-carrier-protein) dehydratase FabZ
4002584_1	Ccel_2260	2638216	2640156	G	2.7.2.3, 5.3.1.1		phosphoglycerate kinase
4002584_1	Ccel_2368	2792324	2792485				hypothetical protein
4002584_1	Ccel_2118	2482339	2482962	P			protein of unknown function DUF47
4002584_1	Ccel_2042	2399980	2401344	N			protein of unknown function DUF1078 domain protein
4002584_1	Ccel_0296	341402	342106				ABC-2 type transporter
4002584_1	Ccel_1093	1345370	1346005	R			Zn-dependent hydrolase of the beta-lactamase fold protein
4002584_1	Ccel_1738	2085707	2087257	I	6.4.1.3		carboxyl transferase
4002584_1	Ccel_2117	2481348	2482346	P			phosphate transporter
4002584_1	Ccel_0957	1139123	1139269				hypothetical protein
4002584_1	Ccel_0970	1161212	1161946	M	2.7.7.24		Nucleotidyl transferase
4002584_1	Ccel_1805	2159357	2159872				hypothetical protein
4002584_1	Ccel_0989	1217357	1218409	Q			FkbH like protein
4002584_1	Ccel_0297	342103	343530				hypothetical protein
4002584_1	Ccel_0159	183856	184824	L	2.7.7.7		DNA polymerase III, delta prime subunit
4002584_1	Ccel_0158	183373	183840	S			protein of unknown function DUF327
4002584_1	Ccel_2020	2380406	2380687				hypothetical protein
4002584_1	Ccel_0974	1165829	1172257	Q	5.1.1.13, 5.1.1.11		AMP-dependent synthetase and ligase
4002584_1	Ccel_2022	2382182	2382946	K	4.1.1.65		RNA polymerase, sigma 28 subunit, FliA/WhiG
4002584_1	Ccel_2000	2364301	2364525				hypothetical protein
4002584_1	Ccel_0975	1172285	1173574	I	2.3.1.39		Acyl transferase
4002584_1	Ccel_2301	2684745	2685005	C			hypothetical protein
4002584_1	Ccel_2791	3349983	3350129				hypothetical protein
4002584_1	Ccel_2104	2462064	2462822	P	3.6.3.27		phosphate ABC transporter, ATPase subunit
4002584_1	Ccel_2038	2396836	2398044	NT			CheC, inhibitor of MCP methylation / FliN fusion protein
4002584_1	Ccel_0648	744677	750064				Fibronectin type III domain protein
4002584_1	Ccel_2370	2793728	2795116	R			Radical SAM domain protein
4002584_1	Ccel_1477	1793850	1794506				CRISPR-associated protein Cas5 family
4002584_1	Ccel_1151	1413688	1414374	V	3.6.3.28		ABC transporter related
4002584_1	Ccel_2025	2383915	2384532	NT			CheC, inhibitor of MCP methylation
4002584_1	Ccel_1149	1412085	1412810	H			Methyltransferase type 11
4002584_1	Ccel_2337	2749414	2751033	G	3.2.1.4	Dockerin,GH5	glycoside hydrolase family 5
4002584_1	Ccel_1946	2302345	2304126	J	6.1.1.12		aspartyl-tRNA synthetase
4002584_1	Ccel_1427	1731764	1732582	P			zinc/iron permease
4002584_1	Ccel_3259	3813281	3814591	H	2.6.1.11		aminotransferase class-III
4002584_1	Ccel_3253	3807949	3808227				hypothetical protein
4002584_1	Ccel_1611	1947965	1948843	ME	4.2.1.52		dihydrodipicolinate synthase
4002584_1	Ccel_0585	678045	678833				hypothetical protein
4002584_1	Ccel_2369	2792583	2793713				hypothetical protein
4002584_1	Ccel_3252	3806493	3807917	IQ	6.2.1.26		AMP-dependent synthetase and ligase
4002584_1	Ccel_2367	2791952	2792233	IQ			hypothetical protein
4002584_1	Ccel_2879	3431338	3433422	J			translation elongation factor G
4002584_1	Ccel_2483	3002933	3004267	R	1.11.1.1		FAD-dependent pyridine nucleotide-disulphide oxidoreductase
4002584_1	Ccel_1779	2137741	2138667	O	1.8.1.9		thioredoxin reductase
4002584_1	Ccel_0973	1164260	1165804	V	3.5.2.6		beta-lactamase
4002584_1	Ccel_0977	1177392	1188611	Q	2.3.1.94, 5.1.1.3		amino acid adenylation domain protein
4002584_1	Ccel_2300	2682935	2684659	R	1.12.7.2		putative PAS/PAC sensor protein
4002584_1	Ccel_0868	1044403	1045698	IQ	2.3.1.41		Beta-ketoacyl synthase
4002584_1	Ccel_1877	2229916	2230986	EH	2.6.1.42		branched-chain amino acid aminotransferase
4002584_1	Ccel_0967	1156889	1157665				ABC-2 type transporter
4002584_1	Ccel_2482	3001413	3002894	G			drug resistance transporter, EmrB/QacA subfamily
4002584_1	Ccel_2224	2599994	2602222	C	2.3.1.54		formate acetyltransferase
4002584_1	Ccel_0968	1158180	1160072	C			Radical SAM domain protein
4002584_1	Ccel_0965	1151326	1155846	Q	5.1.1.11		amino acid adenylation domain protein
4002584_1	Ccel_2423	2925069	2925452	T			UspA domain protein
4002584_1	Ccel_0750	876246	877142		3.2.1.8, 3.2.1.4	Dockerin,GH11	glycoside hydrolase family 11
4002584_1	Ccel_2915	3473565	3474482	E	2.1.3.3		ornithine carbamoyltransferase
4002584_1	Ccel_2618	3152665	3153432	IQR	1.1.1.69		short-chain dehydrogenase/reductase SDR
4002584_1	Ccel_0298	343534	344952				hypothetical protein
4002584_1	Ccel_1419	1722804	1723856	T			metal dependent phosphohydrolase
4002584_1	Ccel_0869	1045726	1046712				hypothetical protein
4002584_1	Ccel_2583	3116273	3117742				hypothetical protein
4002584_1	Ccel_2276	2658511	2659422	S			hypothetical protein
4002584_1	Ccel_2911	3466862	3467773	E	2.7.2.8		acetylglutamate kinase
4002584_1	Ccel_2128	2494840	2495547	M			NLP/P60 protein
4002584_1	Ccel_1109	1366659	1367714	R			protein of unknown function DUF1646
4002584_1	Ccel_0963	1147749	1149077				hypothetical protein
4002584_1	Ccel_0536	622362	623687	U			protein-export membrane protein SecD
4002584_1	Ccel_2175	2545205	2545876	K			transcriptional regulator, GntR family
4002584_1	Ccel_0763	897441	897917	J			ribosomal protein L22
4002584_1	Ccel_1345	1643494	1644708	E	6.3.4.5		argininosuccinate synthase
4002584_1	Ccel_2430	2931515	2932852	E	1.4.1.4		Glu/Leu/Phe/Val dehydrogenase
4002584_1	Ccel_3456	4022108	4022215				hypothetical protein
4002584_1	Ccel_0870	1046714	1047460	R	3.4.11.5		alpha/beta hydrolase fold protein
4002584_1	Ccel_2459	2973387	2974157	S			protein of unknown function DUF218
4002584_1	Ccel_2034	2394646	2394915	NU			flagellar biosynthetic protein FliQ
4002584_1	Ccel_0682	787238	788236	I	2.3.1.41		3-oxoacyl-(acyl-carrier-protein) synthase III
4002584_1	Ccel_0867	1043135	1044406	IQ	2.3.1.41		Beta-ketoacyl synthase
4002584_1	Ccel_0849	967741	968262				NusG antitermination factor
4002584_1	Ccel_2526	3048264	3050306	NT			methyl-accepting chemotaxis sensory transducer
4002584_1	Ccel_2299	2681763	2682935	KT			protein serine/threonine phosphatase
4002584_1	Ccel_1756	2101508	2102806	H	6.2.1.30		phenylacetate--CoA ligase
4002584_1	Ccel_0323	374198	375196				hypothetical protein
4002584_1	Ccel_0723	832690	834117	F	4.3.2.2		adenylosuccinate lyase
4002584_1	Ccel_1060	1318042	1318929		3.2.1.4	Dockerin	cellulosome protein dockerin type I
4002584_1	Ccel_0295	340452	341399	V	3.6.3.30		ABC transporter related
4002584_1	Ccel_0966	1155938	1156870	V	3.6.3.25		ABC transporter related
4002584_1	Ccel_2336	2747908	2749014				hypothetical protein
4002584_1	Ccel_0871	1047481	1048050				hypothetical protein
4002584_1	Ccel_0872	1048065	1048802	IQR	1.1.1.100		short-chain dehydrogenase/reductase SDR
4002584_1	Ccel_3457	4022357	4023688	T	2.7.13.3		signal transduction histidine kinase regulating citrate/malate metabolism
4002584_1	Ccel_2302	2685166	2685360				hypothetical protein
4002584_1	Ccel_3198	3730187	3732790	C	1.2.1.10		iron-containing alcohol dehydrogenase
4002584_1	Ccel_1661	2004577	2005155	O			alkyl hydroperoxide reductase/ Thiol specific antioxidant/ Mal allergen
4002584_1	Ccel_3357	3898733	3898891	C			Rubredoxin-type Fe(Cys)4 protein
4002584_1	Ccel_0964	1149074	1151299	R			DEAD/DEAH box helicase domain protein
4002584_1	Ccel_0591	683775	684176	S			TM2 domain containing protein
4002584_1	Ccel_3328	3872037	3872294				hypothetical protein
4002584_1	Ccel_1688	2032112	2033599	CP	1.6.99.5		NADH/Ubiquinone/plastoquinone (complex I)
4002584_1	Ccel_1320	1624492	1624803	J			ribosomal protein L21
4002584_1	Ccel_0865	1041504	1041893	IQ			acyl carrier protein
4002584_1	Ccel_3367	3905001	3906080	C	1.6.99.5		NADH-ubiquinone oxidoreductase chain 49kDa
4002584_1	Ccel_0837	954247	954702				hypothetical protein
4002584_1	Ccel_1694	2038748	2038990	R			RNA chaperone Hfq
4002584_1	Ccel_0856	974504	975757	M			protein of unknown function DUF214
4002584_1	Ccel_0836	953728	954096				hypothetical protein
4002584_1	Ccel_0850	968548	968877				pseudo
4002584_1	Ccel_1182	1446649	1447644	P			cobalamin (vitamin B12) biosynthesis CbiM protein
4002584_1	Ccel_3189	3720031	3721068	H			Radical SAM domain protein
4002584_1	Ccel_2494	3017769	3018368	R			nitroreductase
4002584_1	Ccel_1737	2085300	2085668	I	4.1.1.70		biotin/lipoyl attachment domain-containing protein
4002584_1	Ccel_2485	3005093	3006043	C	1.1.1.27		L-lactate dehydrogenase
4002584_1	Ccel_2275	2657356	2658363	G	1.2.1.12		glyceraldehyde-3-phosphate dehydrogenase, type I
4002584_1	Ccel_2360	2780180	2780518				hypothetical protein
4002584_1	Ccel_0537	623680	624663	U			protein-export membrane protein SecF
4002584_1	Ccel_0043	45662	46177	P	1.16.3.1		Ferritin Dps family protein
4002584_1	Ccel_1875	2228130	2228300				hypothetical protein
4002584_1	Ccel_1958	2318470	2318697				hypothetical protein
4002584_1	Ccel_2201	2573771	2574082				hypothetical protein
4002584_1	Ccel_0936	1113433	1114215	I	6.4.1.2		acetyl-CoA carboxylase, carboxyl transferase, alpha subunit
4002584_1	Ccel_3132	3671326	3672762				S-layer domain protein
4002584_1	Ccel_1424	1727987	1729555	C			hybrid cluster protein
4002584_1	Ccel_2697	3248440	3248626				pseudo
4002584_1	Ccel_0935	1112567	1113433	I	6.4.1.2		acetyl-CoA carboxylase, carboxyl transferase, beta subunit
4002584_1	Ccel_0102	117174	118004	N			flagellin domain protein
4002584_1	Ccel_2002	2365795	2365875				pseudo
4002584_1	Ccel_1718	2065134	2067038				copper amine oxidase domain protein
4002584_1	Ccel_1344	1641991	1643370	E	4.3.2.1		argininosuccinate lyase
4002584_1	Ccel_0851	968979	969686	R	3.1.2.6		beta-lactamase domain protein
4002584_1	Ccel_1867	2223015	2223257	L			Excinuclease ABC C subunit domain protein
4002584_1	Ccel_0835	952739	953512				hypothetical protein
4002584_1	Ccel_2216	2589674	2590228				hypothetical protein
4002584_1	Ccel_1660	2003846	2004559	O			cytochrome c biogenesis protein transmembrane region
4002584_1	Ccel_0841	958504	959406	K			transcriptional regulator, AraC family
4002584_1	Ccel_0866	1041890	1043122	IQ	2.3.1.41		Beta-ketoacyl synthase
4002584_1	Ccel_0683	788271	789203	I	2.3.1.39		malonyl CoA-acyl carrier protein transacylase
4002584_1	Ccel_3488	4066575	4067420	U			60 kDa inner membrane insertion protein
4002584_1	Ccel_0145	164518	166110	G			extracellular solute-binding protein family 1
4002584_1	Ccel_3368	3906080	3906460	C			NADH dehydrogenase (ubiquinone) 30 kDa subunit
4002584_1	Ccel_0920	1096520	1097695	P	3.2.1.4	Dockerin,CE1	cellulosome protein dockerin type I
4002584_1	Ccel_3207	3742975	3744762	M			sulfatase
4002584_1	Ccel_1183	1447668	1448465	P			cobalt ABC transporter, inner membrane subunit CbiQ
4002584_1	Ccel_1133	1393138	1394493	G			extracellular solute-binding protein family 1
4002584_1	Ccel_3489	4067450	4067665	S			protein of unknown function DUF37
4002584_1	Ccel_0161	185841	186011	C			4Fe-4S ferredoxin iron-sulfur binding domain protein
4002584_1	Ccel_2916	3474504	3474980	R			GCN5-related N-acetyltransferase
4002584_1	Ccel_2223	2598411	2599658	G	2.7.1.90		phosphofructokinase
4002584_1	Ccel_0179	203169	203582	F			NUDIX hydrolase
4002584_1	Ccel_2412	2905673	2906890	NU			type II secretion system protein
4002584_1	Ccel_0587	680220	680423	S			protein of unknown function DUF896
4002584_1	Ccel_0710	822000	822245	J			ribosomal protein S16
4002584_1	Ccel_R0022	661635	661710				tRNA
4002584_1	Ccel_2111	2470953	2471873	G	3.6.3.17		binding-protein-dependent transport systems inner membrane component
4002584_1	Ccel_0902	1080114	1080659	C			Rubrerythrin
4002584_1	Ccel_R0017	629154	629230				tRNA
4002584_1	Ccel_3094	3630706	3630957	M			SpoVG family protein
4002584_1	Ccel_0783	907375	907488	J			ribosomal protein L36
4002584_1	Ccel_0647	744280	744462				hypothetical protein
4002584_1	Ccel_2411	2905248	2905634				hypothetical protein
4002584_1	Ccel_0770	900424	900966	J			ribosomal protein L5
4002584_1	Ccel_0894	1070633	1071832	C	1.1.1.1		iron-containing alcohol dehydrogenase
4002584_1	Ccel_1736	2083736	2085268	C	4.1.1.3		Conserved carboxylase region
4002584_1	Ccel_0363	415298	415513				regulatory protein, FmdB family
4002584_1	Ccel_0310	356276	356806	J			ribosomal protein L10
4002584_1	Ccel_2789	3348169	3349281				hypothetical protein
4002584_1	Ccel_0955	1137381	1138016	OKT			Accessory gene regulator B
4002584_1	Ccel_0322	373484	374176	C			NifU-like domain-containing protein
4002584_1	Ccel_2112	2471980	2473329	G			extracellular solute-binding protein family 1
4002584_1	Ccel_3080	3617834	3618268	J	2.7.7.8		RNA binding S1 domain protein
4002584_1	Ccel_2584	3118061	3118435				hypothetical protein
4002584_1	Ccel_0138	153543	154718	C	1.1.1.40		malic protein NAD-binding
4002584_1	Ccel_0778	903814	905106	U			preprotein translocase, SecY subunit
4002584_1	Ccel_0150	172536	174239	G			extracellular solute-binding protein family 1
4002584_1	Ccel_3269	3824601	3824765				hypothetical protein
4002584_1	Ccel_0782	907065	907283	J			translation initiation factor IF-1
4002584_1	Ccel_2222	2597164	2598099	G	4.1.2.13		fructose-1,6-bisphosphate aldolase, class II
4002584_1	Ccel_3491	4068088	4068222				ribosomal protein L34
4002584_1	Ccel_0055	63997	64281	J			ribosomal protein S6
4002584_1	Ccel_1321	1624821	1625153	J			protein of unknown function DUF464
4002584_1	Ccel_0751	877285	878328				PpiC-type peptidyl-prolyl cis-trans isomerase
4002584_1	Ccel_1522	1857205	1857885	L			single-strand binding protein/Primosomal replication protein n
4002584_1	Ccel_0932	1109161	1110702	I	6.4.1.1		Carbamoyl-phosphate synthase L chain ATP-binding
4002584_1	Ccel_1432	1738435	1738611				hypothetical protein
4002584_1	Ccel_2978	3531425	3531718				hypothetical protein
4002584_1	Ccel_0164	187761	188000	K			transcriptional regulator, AbrB family
4002584_1	Ccel_1809	2163792	2164742	S	3.2.1.4	Dockerin	cellulosome protein dockerin type I
4002584_1	Ccel_1751	2097733	2098617	L			tyrosine recombinase XerD
4002584_1	Ccel_2110	2470139	2470966	G	3.6.3.17		binding-protein-dependent transport systems inner membrane component
4002584_1	Ccel_2109	2466969	2469404	G		GH94	glycosyltransferase 36
4002584_1	Ccel_0714	824050	824400	J			ribosomal protein L19
4002584_1	Ccel_0960	1141195	1141869	H			Methyltransferase type 11
4002584_1	Ccel_0519	598014	598868	E	1.3.1.26		dihydrodipicolinate reductase
4002584_1	Ccel_1326	1627621	1628160				hypothetical protein
4002584_1	Ccel_2298	2680272	2681747				transposase IS605 OrfB
4002584_1	Ccel_0934	1111197	1112573	I	6.3.4.14		acetyl-CoA carboxylase, biotin carboxylase
4002584_1	Ccel_2736	3297417	3297833				hypothetical protein
4002584_1	Ccel_1874	2227519	2227746				hypothetical protein
4002584_1	Ccel_0806	926099	926356	G			phosphocarrier, HPr family
4002584_1	Ccel_0933	1110742	1111179	I			biotin/lipoyl attachment domain-containing protein
4002584_1	Ccel_0811	931319	932614	O			ATP-dependent Clp protease, ATP-binding subunit ClpX
4002584_1	Ccel_2795	3352433	3352927				hypothetical protein
4002584_1	Ccel_0882	1060086	1060367				hypothetical protein
4002584_1	Ccel_0253	283389	283757	S			hypothetical protein
4002584_1	Ccel_2945	3504314	3504814	T			transcriptional modulator of MazE/toxin, MazF
4002584_1	Ccel_0174	196730	197167	S			protein of unknown function DUF710
4002584_1	Ccel_0686	790464	791699	IQ	2.3.1.41		3-oxoacyl-(acyl-carrier-protein) synthase 2
4002584_1	Ccel_0781	906728	907009	J			hypothetical protein
4002584_1	Ccel_0173	196207	196605	P			hemerythrin-like metal-binding protein
4002584_1	Ccel_0316	366193	366663	J			ribosomal protein S7
4002584_1	Ccel_2997	3547922	3549310	G			extracellular solute-binding protein family 1
4002584_1	Ccel_0794	915262	915696	J			ribosomal protein L13
4002584_1	Ccel_0100	115020	115841	N			flagellin domain protein
4002584_1	Ccel_3299	3846443	3846739				hypothetical protein
4002584_1	Ccel_0442	507604	508362	J			ribosomal protein S2
4002584_1	Ccel_3435	3999136	4000131	EH	1.1.1.86		ketol-acid reductoisomerase
4002584_1	Ccel_1869	2224082	2224621	C			Rubrerythrin
4002584_1	Ccel_1201	1468619	1469548	S			protein of unknown function DUF147
4002584_1	Ccel_0911	1089200	1089940	IQR	1.1.1.100		short-chain dehydrogenase/reductase SDR
4002584_1	Ccel_0315	365540	365968	J			ribosomal protein S12
4002584_1	Ccel_R0006	270950	271042				ncRNA
4002584_1	Ccel_0056	64293	64721	L			single-strand binding protein
4002584_1	Ccel_3081	3618389	3618667				Septum formation initiator
4002584_1	Ccel_0401	452853	453287	T			putative anti-sigma regulatory factor, serine/threonine protein kinase
4002584_1	Ccel_R0016	629074	629149				tRNA
4002584_1	Ccel_3477	4045641	4045811				small, acid-soluble spore protein
4002584_1	Ccel_0321	372068	373258	C			beta-lactamase domain protein
4002584_1	Ccel_2245	2623140	2623367	G			HPrNtr domain-containing protein
4002584_1	Ccel_0318	368924	370126	J	2.7.7.4		translation elongation factor Tu
Group2
4002584_1	Ccel_1715	2062931	2063164	P	3.6.3.4		copper ion binding protein
4002584_1	Ccel_1336	1634607	1634924				hypothetical protein
4002584_1	Ccel_3226	3762730	3764928	NT			methyl-accepting chemotaxis sensory transducer
4002584_1	Ccel_0398	451241	451558	T			anti-sigma-factor antagonist
4002584_1	Ccel_0396	448698	450197	J	6.1.1.6		lysyl-tRNA synthetase
4002584_1	Ccel_1065	1321913	1322221	K			transcriptional regulator, ArsR family
4002584_1	Ccel_2393	2876269	2877837				S-layer domain protein
4002584_1	Ccel_0545	631829	632524	S			protein of unknown function DUF710
4002584_1	Ccel_2612	3146030	3147013	G	2.7.1.11		6-phosphofructokinase
4002584_1	Ccel_2169	2539242	2539607			CBM25	carbohydrate-binding family 25 protein
4002584_1	Ccel_1452	1764192	1765436	E	1.1.1.3		homoserine dehydrogenase
4002584_1	Ccel_0307	354189	354707	K			NusG antitermination factor
4002584_1	Ccel_2663	3210347	3211369	P			periplasmic binding protein
4002584_1	Ccel_2466	2983101	2983229				hypothetical protein
4002584_1	Ccel_2240	2618907	2619173	S			protein of unknown function DUF965
4002584_1	Ccel_0605	699556	701124	R			RNA binding metal dependent phosphohydrolase
4002584_1	Ccel_0600	690956	691420	D			DivIVA family protein
4002584_1	Ccel_3461	4030664	4031824				hypothetical protein
4002584_1	Ccel_3000	3551485	3552525	K	5.1.1.1		transcriptional regulator, LacI family
4002584_1	Ccel_0393	445690	446193				hypothetical protein
4002584_1	Ccel_3483	4060761	4061606	K			parB-like partition protein
4002584_1	Ccel_0588	680587	681054	NT			CheW protein
4002584_1	Ccel_0604	698254	699108	H	3.5.4.9		tetrahydrofolate dehydrogenase/cyclohydrolase
4002584_1	Ccel_0397	450291	451202				hypothetical protein
4002584_1	Ccel_1341	1639950	1641089	G			polysaccharide deacetylase
4002584_1	Ccel_0075	90250	90540	J			ribosomal protein S18
4002584_1	Ccel_0265	294828	295226				hypothetical protein
4002584_1	Ccel_2168	2537747	2538994	H	3.3.1.1		adenosylhomocysteinase
4002584_1	Ccel_0267	295946	296176				ATP synthase F0, C subunit
4002584_1	Ccel_0014	12496	12750				hypothetical protein
4002584_1	Ccel_2999	3550337	3551347	K	5.1.1.1		transcriptional regulator, LacI family
4002584_1	Ccel_0025	26265	26996				phage shock protein A, PspA
4002584_1	Ccel_0813	934915	935106				hypothetical protein
4002584_1	Ccel_1921	2272268	2272672				hypothetical protein
4002584_1	Ccel_1723	2071030	2071299	T			ACT domain-containing protein
4002584_1	Ccel_1685	2029411	2029686				hypothetical protein
4002584_1	Ccel_2202	2574335	2575870	F	6.3.5.2		GMP synthase, large subunit
4002584_1	Ccel_1343	1641730	1641912				hypothetical protein
4002584_1	Ccel_0369	420696	420959				hypothetical protein
4002584_1	Ccel_0407	464657	465013				hypothetical protein
4002584_1	Ccel_2937	3496268	3497110	L	3.6.1.22		NUDIX hydrolase
4002584_1	Ccel_2495	3018394	3018948	S			Hemerythrin HHE cation binding domain protein
4002584_1	Ccel_0553	638880	639086	C			4Fe-4S ferredoxin iron-sulfur binding domain protein
4002584_1	Ccel_0528	615248	616612	E	2.7.2.4		aspartate kinase
4002584_1	Ccel_3271	3826465	3826806				hypothetical protein
4002584_1	Ccel_0554	639165	640223	C	1.2.7.7		pyruvate flavodoxin/ferredoxin oxidoreductase domain protein
4002584_1	Ccel_1701	2047425	2047853	Q			thioesterase superfamily protein
4002584_1	Ccel_1342	1641383	1641694				hypothetical protein
4002584_1	Ccel_2792	3350158	3350967				hypothetical protein
4002584_1	Ccel_1800	2154462	2155508	K			heat-inducible transcription repressor HrcA
4002584_1	Ccel_3475	4044229	4044474				hypothetical protein
4002584_1	Ccel_0272	299963	301360	C	3.6.3.14		ATP synthase F1, beta subunit
4002584_1	Ccel_3272	3826820	3827473				hypothetical protein
4002584_1	Ccel_3409	3960858	3961226				hypothetical protein
4002584_1	Ccel_1166	1430707	1431489				hypothetical protein
4002584_1	Ccel_0266	295226	295933	C	3.6.3.15		ATP synthase F0, A subunit
4002584_1	Ccel_1998	2363432	2363653				FeoA family protein
4002584_1	Ccel_0259	288872	289321	G	5.3.1.26		sugar-phosphate isomerase, RpiB/LacA/LacB family
4002584_1	Ccel_2215	2587053	2589614	G	2.4.1.1	GT35	alpha-glucan phosphorylase
4002584_1	Ccel_0701	810748	810972	S			hypothetical protein
4002584_1	Ccel_2465	2980408	2983017	P	3.6.3.8		ATPase, P-type (transporting), HAD superfamily, subfamily IC
4002584_1	Ccel_0699	807801	809684	E			amino acid transporter-like protein
4002584_1	Ccel_2116	2478696	2481041	O			ATPase AAA-2 domain protein
4002584_1	Ccel_0394	446309	447811	F	1.1.1.205		IMP dehydrogenase/GMP reductase
4002584_1	Ccel_0696	800102	803674	D			chromosome segregation protein SMC
4002584_1	Ccel_0273	301416	301820	C	3.6.3.15		ATP synthase F1, epsilon subunit
4002584_1	Ccel_0477	546237	546728				cell division protein FtsL
4002584_1	Ccel_1997	2361574	2363397	P			small GTP-binding protein
4002584_1	Ccel_0535	621614	622114	R			transferase hexapeptide repeat containing protein
4002584_1	Ccel_3286	3837209	3837619				hypothetical protein
4002584_1	Ccel_0345	398062	399498	J	6.1.1.15		prolyl-tRNA synthetase
4002584_1	Ccel_1164	1426753	1430283	C	1.2.1.51		pyruvate flavodoxin/ferredoxin oxidoreductase domain protein
4002584_1	Ccel_0327	377562	379994	O			ATPase AAA-2 domain protein
4002584_1	Ccel_3184	3715501	3716061	R			metal dependent phophohydrolase
4002584_1	Ccel_1799	2153841	2154434	O	5.1.3.1		GrpE protein
4002584_1	Ccel_2860	3412350	3412673				rRNA biogenesis protein rrp5, putative
4002584_1	Ccel_0659	762096	762614	J			GCN5-related N-acetyltransferase
4002584_1	Ccel_3332	3875484	3876764	E	2.5.1.49		O-acetylhomoserine/O-acetylserine sulfhydrylase
4002584_1	Ccel_2938	3497176	3497613	O			heat shock protein Hsp20
4002584_1	Ccel_1202	1469545	1470789	S			YbbR family protein
4002584_1	Ccel_3287	3837616	3837999				hypothetical protein
4002584_1	Ccel_1126	1384490	1385368				copper amine oxidase domain protein
4002584_1	Ccel_3405	3955127	3955846	D			PP-loop domain protein
4002584_1	Ccel_3291	3838939	3839844				putative phage major capsid protein
4002584_1	Ccel_3277	3829382	3830200				hypothetical protein
4002584_1	Ccel_3186	3717532	3718464	E	2.5.1.47		cysteine synthase A
4002584_1	Ccel_1669	2011820	2012164	C			BFD domain protein (2Fe-2S)-binding domain protein
4002584_1	Ccel_3275	3828078	3828938				hypothetical protein
4002584_1	Ccel_0391	443580	443864	O			chaperonin Cpn10
4002584_1	Ccel_0476	545124	546065	M			S-adenosyl-methyltransferase MraW
4002584_1	Ccel_0268	296368	296853	C			ATP synthase F0, B subunit
4002584_1	Ccel_2267	2647942	2648127				pseudo
4002584_1	Ccel_0433	497558	498499				hypothetical protein
4002584_1	Ccel_3185	3716111	3717286	E	2.6.1.1		aminotransferase class I and II
4002584_1	Ccel_3331	3874463	3875383	E	2.3.1.46		homoserine O-succinyltransferase
4002584_1	Ccel_3290	3838694	3838927				hypothetical protein
4002584_1	Ccel_3026	3578927	3579181				hypothetical protein
4002584_1	Ccel_0324	375532	375990	K			transcriptional repressor, CtsR
4002584_1	Ccel_0271	299020	299904	C	3.6.3.14		ATP synthase F1, gamma subunit
4002584_1	Ccel_3289	3838319	3838681				hypothetical protein
4002584_1	Ccel_2266	2647514	2647903				hypothetical protein
4002584_1	Ccel_1382	1679369	1680796	S			band 7 protein
4002584_1	Ccel_0270	297404	298921	C	3.6.3.14		ATP synthase F1, alpha subunit
4002584_1	Ccel_3274	3827771	3828061				hypothetical protein
4002584_1	Ccel_0087	102061	103251	H	2.5.1.6		S-adenosylmethionine synthetase
4002584_1	Ccel_3288	3837999	3838316				hypothetical protein
4002584_1	Ccel_1189	1452694	1454301	EH	1.1.1.95		D-3-phosphoglycerate dehydrogenase
4002584_1	Ccel_1893	2249189	2249524				SH3 type 3 domain protein
4002584_1	Ccel_2582	3113820	3116048	C	2.3.1.54		formate acetyltransferase
4002584_1	Ccel_3395	3937268	3938365	MU			hypothetical protein
4002584_1	Ccel_0475	544670	545101	S			MraZ protein
4002584_1	Ccel_1177	1440701	1441597	R	3.6.3.41		ABC transporter related
4002584_1	Ccel_0697	803754	804662	U			signal recognition particle-docking protein FtsY
4002584_1	Ccel_0434	498617	505965				pseudo
4002584_1	Ccel_2794	3351775	3352244				pseudo
4002584_1	Ccel_0392	443888	445519	O			chaperonin GroEL
4002584_1	Ccel_2054	2411330	2411743	N			flagellar basal-body rod protein FlgB
4002584_1	Ccel_3278	3830178	3830459				hypothetical protein
4002584_1	Ccel_R0080	3954747	3954822				tRNA
4002584_1	Ccel_1730	2079114	2079476	E	5.4.99.5		chorismate mutase
4002584_1	Ccel_3292	3839859	3840440				minor structural GP20 protein
4002584_1	Ccel_2158	2528710	2529510	R			putative ABC-2 type transport system permease protein
4002584_1	Ccel_2399	2883442	2884098				SMI1 / KNR4 family
4002584_1	Ccel_3285	3836737	3837216				hypothetical protein
4002584_1	Ccel_0555	640244	640990	C	1.2.7.7		thiamine pyrophosphate protein domain protein TPP-binding
4002584_1	Ccel_0598	689848	690138				protein of unknown function YGGT
4002584_1	Ccel_0306	353898	354128	U			preprotein translocase, SecE subunit
4002584_1	Ccel_0305	353647	353796	J			ribosomal protein L33
4002584_1	Ccel_2925	3483257	3483541	K			putative transcriptional regulator, CopG family
4002584_1	Ccel_1768	2115803	2117542	E	3.1.3.26		extracellular solute-binding protein family 5
4002584_1	Ccel_1465	1778587	1779228	O			heat shock protein DnaJ domain protein
4002584_1	Ccel_0375	428407	428976	K			RNA polymerase, sigma-24 subunit, ECF subfamily
4002584_1	Ccel_3478	4046259	4047095	H	2.4.2.19		nicotinate-nucleotide pyrophosphorylase
4002584_1	Ccel_0820	940698	941834	L			integrase family protein
4002584_1	Ccel_3102	3637812	3638840	D			cell shape determining protein, MreB/Mrl family
4002584_1	Ccel_1794	2148554	2148925	T			response regulator receiver protein
4002584_1	Ccel_1085	1339510	1340139				hypothetical protein
4002584_1	Ccel_0091	107296	107709				regulatory protein, MerR
4002584_1	Ccel_2279	2661296	2661760	N			CheC domain protein
4002584_1	Ccel_2277	2659455	2660567	E	3.4.11.4		peptidase T-like protein
4002584_1	Ccel_0457	523182	526667	J			translation initiation factor IF-2
4002584_1	Ccel_3436	4000199	4000708	E	2.2.1.6		acetolactate synthase, small subunit
4002584_1	Ccel_1508	1829581	1830627	R			phage protein D
4002584_1	Ccel_1095	1346819	1347844				hypothetical protein
4002584_1	Ccel_1505	1827149	1827622				hypothetical protein
4002584_1	Ccel_1798	2151918	2153768	O	1.3.1.74		chaperone protein DnaK
4002584_1	Ccel_1509	1830624	1831343	S			Rhs element Vgr protein
4002584_1	Ccel_1491	1806830	1813864		3.2.1.91	CBM3	type 3a cellulose-binding domain protein
4002584_1	Ccel_1506	1827646	1828956				hypothetical protein
4002584_1	Ccel_1096	1347858	1348061				hypothetical protein
4002584_1	Ccel_1517	1840450	1843137				hypothetical protein
4002584_1	Ccel_1510	1831389	1831784	S			PAAR repeat-containing protein
4002584_1	Ccel_1512	1832245	1835856				hypothetical protein
4002584_1	Ccel_1511	1831850	1832245	R			GPW/gp25 family protein
4002584_1	Ccel_3197	3728587	3729903				hypothetical protein
4002584_1	Ccel_1502	1825948	1826391				hypothetical protein
4002584_1	Ccel_1514	1836778	1837515				phage tail protein
4002584_1	Ccel_0629	728172	729179	S			hypothetical protein
4002584_1	Ccel_0492	566657	568561	O			heat shock protein Hsp90
4002584_1	Ccel_1500	1823652	1824260				hypothetical protein
4002584_1	Ccel_2531	3057606	3057962				hypothetical protein
4002584_1	Ccel_2049	2407045	2407821	NU			flagellar assembly protein FliH
4002584_1	Ccel_1518	1843202	1843381				hypothetical protein
4002584_1	Ccel_1503	1826502	1826957				hypothetical protein
4002584_1	Ccel_1501	1824380	1825924	R			tail sheath protein
4002584_1	Ccel_1504	1826999	1827139				hypothetical protein
4002584_1	Ccel_2529	3053432	3056266				hypothetical protein
4002584_1	Ccel_1490	1806160	1806510				hypothetical protein
4002584_1	Ccel_1516	1840212	1840388				hypothetical protein
4002584_1	Ccel_2530	3056289	3057527		3.2.1.4	Dockerin,CBM13	Ricin B lectin
4002584_1	Ccel_1507	1828956	1829570	S			LysM domain-containing protein
4002584_1	Ccel_1975	2336938	2338302				hypothetical protein
4002584_1	Ccel_1513	1835909	1836778				hypothetical protein
4002584_1	Ccel_1097	1348153	1352826	V			Kelch repeat-containing protein
4002584_1	Ccel_1498	1821094	1821315				hypothetical protein
4002584_1	Ccel_1519	1843464	1849196				hypothetical protein
4002584_1	Ccel_1515	1837565	1840186				hypothetical protein
4002584_1	Ccel_1499	1821417	1823651	O	3.6.4.3		AAA ATPase central domain protein
4002584_1	Ccel_2761	3322300	3323940				hypothetical protein
4002584_1	Ccel_1931	2281517	2281978	C			FeS cluster assembly scaffold protein NifU
4002584_1	Ccel_1930	2280416	2281495	J	2.1.1.61		tRNA (5-methylaminomethyl-2-thiouridylate)-methyltransferase
4002584_1	Ccel_1492	1813945	1817976				hypothetical protein
4002584_1	Ccel_1487	1804706	1805413				peptidase M15B and M15C DD-carboxypeptidase VanY/endolysin
4002584_1	Ccel_1973	2334880	2335086				hypothetical protein
4002584_1	Ccel_0655	758851	759054				hypothetical protein
4002584_1	Ccel_R0056	2910081	2910156				tRNA
4002584_1	Ccel_3281	3833150	3833509				Lj965 prophage protein
4002584_1	Ccel_1924	2274556	2274984	E	4.2.1.10		3-dehydroquinate dehydratase, type II
4002584_1	Ccel_1865	2220110	2220979	S			protein of unknown function DUF323
4002584_1	Ccel_2400	2884095	2888096				hypothetical protein
4002584_1	Ccel_1488	1805406	1805702				hypothetical protein
4002584_1	Ccel_2053	2410884	2411327	N			flagellar basal-body rod protein FlgC
4002584_1	Ccel_R0011	459490	459565				tRNA
4002584_1	Ccel_0269	296853	297380	C	3.6.3.14		ATP synthase F1, delta subunit
4002584_1	Ccel_1562	1911003	1912640	G	3.2.1.96	GH73	Mannosyl-glycoprotein endo-beta-N-acetylglucosamidase
4002584_1	Ccel_0656	759048	760844				hypothetical protein
4002584_1	Ccel_0325	376033	376521	S			UvrB/UvrC protein
4002584_1	Ccel_1933	2283278	2283724	K			transcriptional regulator, BadM/Rrf2 family
4002584_1	Ccel_0596	688583	689290	R			alanine racemase domain protein
4002584_1	Ccel_0326	376518	377540	E	2.7.3.3		ATP:guanido phosphotransferase
4002584_1	Ccel_3273	3827486	3827740				hypothetical protein
4002584_1	Ccel_0550	635606	636370	H			UBA/THIF-type NAD/FAD binding protein
4002584_1	Ccel_1859	2212266	2212835	H			SNO glutamine amidotransferase
4002584_1	Ccel_1858	2211367	2212245	H			pyridoxine biosynthesis protein
4002584_1	Ccel_3067	3610832	3611233				hypothetical protein
4002584_1	Ccel_0108	123349	124686	S			Kelch repeat protein
4002584_1	Ccel_2196	2568830	2570563				hypothetical protein
Group 3
4002584_1	Ccel_3263	3817221	3817676	KT			transcription activator effector binding
4002584_1	Ccel_0728	838275	842915		3.2.1.91	CBM3	cellulosome anchoring protein cohesin region
4002584_1	Ccel_3262	3816253	3817215	V	3.6.3.30		ABC transporter related
4002584_1	Ccel_1101	1358085	1359950	M	3.2.1.4	Dockerin	Spore coat protein CotH
4002584_1	Ccel_0420	480762	496747				pseudo
4002584_1	Ccel_1098	1353277	1355241	J	6.1.1.10		methionyl-tRNA synthetase
4002584_1	Ccel_0231	260554	262701	O	3.2.1.4	Dockerin,CBM3,GH9	glycoside hydrolase family 9
4002584_1	Ccel_3256	3810559	3810810				phosphopantetheine-binding
4002584_1	Ccel_2047	2405215	2405682	NUO			flagellar export protein FliJ
4002584_1	Ccel_2027	2385148	2387223	NT	2.7.13.3		CheA signal transduction histidine kinase
4002584_1	Ccel_1207	1478349	1480970		3.2.1.4	Dockerin,GH74	cellulosome protein dockerin type I
4002584_1	Ccel_0734	852611	854824		3.2.1.4	Dockerin,CBM3,GH9	glycoside hydrolase family 9
4002584_1	Ccel_0733	851892	852584				cellulosome anchoring protein cohesin region
4002584_1	Ccel_1229	1505662	1507269	G	3.2.1.55, 3.2.1.8	Dockerin,CBM6,GH43	Carbohydrate binding family 6
4002584_1	Ccel_2019	2379737	2380375	K			hypothetical protein
4002584_1	Ccel_0753	880333	882669		3.2.1.4	Dockerin,CBM3,GH9	glycoside hydrolase family 9
4002584_1	Ccel_0740	862504	864108	G	3.2.1.4	Dockerin,GH5	glycoside hydrolase family 5
4002584_1	Ccel_2521	3043868	3044656	R			protein of unknown function DUF990
4002584_1	Ccel_2517	3039991	3041130				hypothetical protein
4002584_1	Ccel_2162	2533033	2534343	E	3.2.1.4	Dockerin,CE2	lipolytic protein G-D-S-L family
4002584_1	Ccel_1870	2224850	2225329	I	3.1.2.1		thioesterase superfamily protein
4002584_1	Ccel_2990	3542542	3543828	O	1.3.1.74		peptidase S1 and S6 chymotrypsin/Hap
4002584_1	Ccel_2023	2382989	2383363				hypothetical protein
4002584_1	Ccel_0986	1215028	1215873	I	1.1.1.157		3-hydroxyacyl-CoA dehydrogenase NAD-binding
4002584_1	Ccel_3254	3808306	3809235				hypothetical protein
4002584_1	Ccel_3264	3817698	3818561	K			transcriptional regulator, AraC family
4002584_1	Ccel_0755	884578	886518		3.2.1.4	Dockerin,GH9	glycoside hydrolase family 9
4002584_1	Ccel_3250	3804344	3805438	R			aldo/keto reductase
4002584_1	Ccel_2024	2383427	2383915	NT			stimulates methylation of MCP proteins
4002584_1	Ccel_0976	1173577	1177395	Q	2.3.1.94, 5.1.1.11		Beta-ketoacyl synthase
4002584_1	Ccel_0680	785585	786169	Q			regulatory protein DeoR
4002584_1	Ccel_2460	2974183	2974830				hypothetical protein
4002584_1	Ccel_1662	2005147	2006313	G			major facilitator superfamily MFS_1
4002584_1	Ccel_2136	2501858	2503051	C	2.7.2.1		acetate kinase
4002584_1	Ccel_2243	2621253	2622641	G	4.2.2.2, 3.2.1.4	Dockerin,PL1	Pectate lyase/Amb allergen
4002584_1	Ccel_1099	1355760	1357187	G	3.2.1.4	Dockerin,GH5	glycoside hydrolase family 5
4002584_1	Ccel_0127	142195	142686	E	4.2.1.33		3-isopropylmalate dehydratase, small subunit
4002584_1	Ccel_3261	3815510	3816259	MG			ABC-2 type transporter
4002584_1	Ccel_2026	2384566	2385012	NT			CheW protein
4002584_1	Ccel_0126	140802	142061	E	4.2.1.33		3-isopropylmalate dehydratase, large subunit
4002584_1	Ccel_1949	2307379	2308005	R	3.1.2.6		beta-lactamase domain protein
4002584_1	Ccel_0931	1107142	1108413	G	3.2.1.8, 3.2.1.4	Dockerin,GH10	glycoside hydrolase family 10
4002584_1	Ccel_0649	750568	752166	M	3.2.1.4	Dockerin,GH5	cellulosome protein dockerin type I
4002584_1	Ccel_3258	3812150	3813217	D			hypothetical protein
4002584_1	Ccel_1945	2298025	2302305	S			CoA-substrate-specific enzyme activase
4002584_1	Ccel_0985	1214769	1215017				phosphopantetheine-binding
4002584_1	Ccel_1150	1412854	1413546	R			XRE family plasmid maintenance system antidote protein
4002584_1	Ccel_0730	845329	846711	G	3.2.1.4	Dockerin,GH8	glycoside hydrolase family 8
4002584_1	Ccel_1813	2168658	2169476	R	2.4.1.175	GT2	glycosyl transferase family 2
4002584_1	Ccel_0731	846796	848973		3.2.1.4	Dockerin,CBM3,GH9	glycoside hydrolase family 9
4002584_1	Ccel_0190	213263	213646				hypothetical protein
4002584_1	Ccel_3454	4018870	4021314	J	6.1.1.4		leucyl-tRNA synthetase
4002584_1	Ccel_1249	1546692	1548752		3.2.1.4	Dockerin,CBM3,GH9	glycoside hydrolase family 9
4002584_1	Ccel_3255	3809284	3810531	E	4.1.1.20		Orn/DAP/Arg decarboxylase 2
4002584_1	Ccel_0984	1213752	1214741	R			hypothetical protein
4002584_1	Ccel_3251	3805532	3806467				hypothetical protein
4002584_1	Ccel_2028	2387225	2388295	NT	3.1.1.61		response regulator receiver modulated CheB methylesterase
4002584_1	Ccel_0752	878565	880298	G	3.2.1.78, 3.2.1.4	Dockerin,CBM35,GH26	glycoside hydrolase family 26
4002584_1	Ccel_0732	849066	851723		3.2.1.91	Dockerin,CBM4,GH9	glycoside hydrolase family 9
4002584_1	Ccel_0729	843032	845200		3.2.1.4	Dockerin,GH48	glycoside hydrolase family 48
4002584_1	Ccel_3257	3810840	3812153	I			hypothetical protein
4002584_1	Ccel_0417	475628	478174		3.2.1.4	Dockerin,PL11	cellulosome protein dockerin type I
4002584_1	Ccel_2066	2424808	2425170	S			protein of unknown function DUF1290
4002584_1	Ccel_1612	1948857	1950074	E	2.6.1.11		aminotransferase class-III
4002584_1	Ccel_1866	2221290	2221928		3.2.1.8	GH11	glycoside hydrolase family 11
4002584_1	Ccel_0415	472332	473009	R			alanine racemase domain protein
4002584_1	Ccel_2046	2404362	2405231	S			hypothetical protein
4002584_1	Ccel_2522	3044631	3045641	R	3.6.3.28		ABC transporter related
4002584_1	Ccel_1648	1987312	1990161		3.2.1.4, 3.2.1.91	Dockerin,CBM3,GH9	glycoside hydrolase family 9
4002584_1	Ccel_2050	2407814	2408841	N			flagellar motor switch protein FliG
4002584_1	Ccel_1972	2333201	2334706	G		GH43	glycoside hydrolase family 43
4002584_1	Ccel_1932	2282022	2283203	E	2.8.1.7		cysteine desulfurase NifS
4002584_1	Ccel_1956	2316649	2317539	M			NLP/P60 protein
4002584_1	Ccel_1230	1507375	1509000	G	3.2.1.8	Dockerin,CBM6,GH10	Carbohydrate binding family 6
4002584_1	Ccel_1935	2284228	2284467				hypothetical protein
4002584_1	Ccel_2081	2439814	2441040	J	6.1.1.1		tyrosyl-tRNA synthetase
4002584_1	Ccel_2045	2402759	2404291	N			flagellar hook-length control protein
4002584_1	Ccel_1623	1959292	1959630	G			Cupin 2 conserved barrel domain protein
4002584_1	Ccel_1630	1966215	1966438				pseudo
4002584_1	Ccel_3437	4000727	4002355	EH	2.2.1.6		acetolactate synthase, large subunit, biosynthetic type
4002584_1	Ccel_1982	2345505	2347139	T			two component transcriptional regulator, AraC family
4002584_1	Ccel_1489	1805993	1806157				hypothetical protein
4002584_1	Ccel_1985	2350118	2351290	G	3.6.3.17		inner-membrane translocator
4002584_1	Ccel_0414	471712	472275	F	2.4.2.7		phosphoribosyltransferase
4002584_1	Ccel_1628	1964015	1964992	I			3-oxoacyl-(acyl-carrier-protein)-like protein
4002584_1	Ccel_1987	2352953	2354089	G	3.6.3.17		putative solute-binding component of ABC transporter
4002584_1	Ccel_1625	1960884	1962086	I	1.3.99.2		acyl-CoA dehydrogenase domain protein
4002584_1	Ccel_1622	1957908	1959164	E	4.2.1.33		homoaconitate hydratase family protein
4002584_1	Ccel_1614	1950535	1951812	C	1.18.6.1		oxidoreductase/nitrogenase component 1
4002584_1	Ccel_1045	1300307	1301557	J	1.3.1.74		Radical SAM domain protein
4002584_1	Ccel_1616	1953174	1954004	P	1.18.6.1		NifH/frxC-family protein
4002584_1	Ccel_1626	1962132	1963691	I	6.2.1.26		AMP-dependent synthetase and ligase
4002584_1	Ccel_1624	1959641	1960807	E	2.3.3.13		pyruvate carboxyltransferase
4002584_1	Ccel_1629	1965193	1966155	D			hypothetical protein
4002584_1	Ccel_1373	1670929	1672866	J	6.1.1.3		threonyl-tRNA synthetase
4002584_1	Ccel_2518	3041156	3041407	IQ			phosphopantetheine-binding
4002584_1	Ccel_1613	1950229	1950423				hypothetical protein
4002584_1	Ccel_1543	1878421	1880769	R	3.2.1.41		cellulosome anchoring protein cohesin region
4002584_1	Ccel_1627	1963737	1963988				hypothetical protein
4002584_1	Ccel_1986	2351290	2352825	G	3.6.3.17		ABC transporter related
4002584_1	Ccel_1615	1951817	1953163	C	1.18.6.1		oxidoreductase/nitrogenase component 1
