# Supplementary material for: Structure and regulation of the cellulose degradome in Clostridium cellulolyticum
Source: Biotechnol Biofuels. 2013 May 8;6:73. doi: 10.1186/1754-6834-6-73 (PMC3656788; doi:10.1186/1754-6834-6-73)
Supplement: Additional file 5: Table S4 — The four groups of CAZymes and their relative transcript abundance under the various carbon substrates in Clostridium cellulolyticum. [file 1754-6834-6-73-S5.xlsx]

## Sheet: Sheet1
Group	Gene ID	Modular structurea	Protein name	Relative transcript abundance
				Glucose	Cellobiose	Xylose	Cellulose	Xylan	Corn stover
I	Ccel_0735	S-GH9-CBM3-Doc	Cel9J	6.4	0.1	0	1.6	0.9	2.4
I	Ccel_0733	S-Lnk-Coh	OrfX	39.1	0.3	0.1	6.8	2.7	11.6
I	Ccel_2243	S-PL1-Unk-Doc-Unk		17.8	2.2	1.9	7.7	5.8	7.8
I	Ccel_0739	S-PL11-Doc	Rgl11Y	9.6	0.2	0.2	2.8	2.2	4.6
I	Ccel_0736	S-Doc-GH5	Man5K	6.8	0.1	0	1.6	1.3	3.3
I	Ccel_0729	S-GH48-Doc	Cel48F	2511	6.3	14	566.7	140.1	447.2
I	Ccel_0732	S-Unk-CBM4-Unk-GH9-Unk-Doc	Cel9E	749.8	3	4.4	176.5	49.2	169.6
I	Ccel_0728	S-CBM3-X2-7Coh-X2-Coh	CipC	2257.3	7.8	19.6	454.9	133	528.3
I	Ccel_0734	S-Unk-GH9-Unk-CBM3-Doc	Cel9H	28.1	0.3	0.3	5.1	1.3	6.6
I	Ccel_2162	S-Doc-CE2		19.5	1.1	0.7	4.1	1.8	15.6
I	Ccel_0753	S-GH9-CBM3-Unk-Doc	Cel9P	56.7	7.2	5.2	16.6	7.1	24
I	Ccel_1207	S-GH74-Doc		28.1	0.7	1.9	6.3	7.5	28.8
I	Ccel_0740	S-GH5-Doc	Cel5N	29.5	0.3	0.9	4.6	3.5	14.5
I	Ccel_1101	S-Doc-COG5337		19.5	0.6	3.2	5.8	2.7	51.8
I	Ccel_1811	GT2		8.7	0.4	1.7	5	0	4.2
I	Ccel_0972	GT1		30.9	0.8	5.4	36.9	0	11.7
I	Ccel_1816	GT2		7.3	0.3	1	5.1	0	7.6
I	Ccel_0750	S-GH11-Doc		1070.4	599.2	449.6	900	212.4	962.6
I	Ccel_0755	S-Unk-GH9-Doc		56.6	7.8	4.8	25.9	4	21.5
I	Ccel_1011	GH43-Unk		7.3	4.2	4.1	7.5	3.5	6
I	Ccel_0417	S-PL11-Unk-Doc		16.4	0.7	1.7	5.5	0.4	2.8
I	Ccel_1099	S-GH5-Doc	Cel5A	121.3	6.3	17.4	51.2	3.1	28.2
I	Ccel_0752	S-GH26-Doc	Man26A	70.7	10.3	11.1	26.6	4.4	22.5
I	Ccel_0737	S-GH9-Doc	Cel9M	6.9	0	0.2	0.7	0	2.5
I	Ccel_1648	S-GH9-CBM3-Unk-CBM3-Doc		33.6	4.6	5.3	7.2	2.7	7.9
I	Ccel_1551	S-CBM35-GH26-Unk-Doc		6.5	2.2	2.5	11.5	3.5	8.7
I	Ccel_0840	S-GH5-CBM11-Doc	Cel5D	2	0.7	0.5	4.1	0.4	6
I	Ccel_1439	Unk-GH94-Unk		0.7	0.3	0.1	3.5	0.4	0.7
I	Ccel_1298	S-GH8-Doc		7.5	4.8	7	15.1	4.4	65
I	Ccel_1002	S-GH4		0.1	0.4	0	0.9	0	2.3
I	Ccel_0931	S-GH10-Doc	Xyn10A	262.3	3.1	12.5	106.7	19.1	55.7
I	Ccel_1249	S-GH9-CBM3-Doc		100.8	0.6	5.6	34.2	4.9	27.7
I	Ccel_0649	S-GH5-Unk-Doc		78.1	0.9	2.7	31.9	5.8	43.1
I	Ccel_0231	S-GH9-CBM3-Doc	Cel9Q	29.7	0.9	1.8	7.6	2.2	7.5
I	Ccel_0730	S-GH8-Doc	Cel8C	108.4	0.3	1.9	29.8	7.1	18.9
I	Ccel_0731	S-GH9-CBM3-Doc	Cel9G	134.4	0.1	2	31.2	11.1	22.6
I	Ccel_0379	S-GH5-Lnk-CBM32-Doc		13.8	2.5	2.8	10.3	6.7	4.3
I	Ccel_1813	GT2		9.9	0	1.6	2.8	0.9	3.2
I	Ccel_1259	GH39-Unk		1.1	0.2	0.6	0.8	0.4	0.6
I	Ccel_0053	Unk-CBM48-GH13		4.4	1.2	3.4	5.7	4	4.1
I	Ccel_2337	S-GH5-Doc		31.6	0.8	0.6	29.6	14.6	13
I	Ccel_2883	GT4		2.4	0.9	1.2	2.8	2.7	2.7
I	Ccel_1888	GT5		7	3.6	5.1	7.2	8.9	6.1
I	Ccel_3243	Unk-GH65-Unk		0.1	0	0.1	0.1	0	0
I	Ccel_2669	CBM9-Unk-CE1		6.2	4.3	6.8	13.2	4.9	4.6
II	Ccel_1988	GT2		0.7	0	0.2	0	7.5	0.1
II	Ccel_1258	GH8		0.5	1	0.4	0.5	3.1	0.3
II	Ccel_0483	GT28		2.5	3.6	2.4	3.1	9.3	3.4
II	Ccel_3240	S-GH43-3CBM35-CBM13-Unk-2SLH		0.1	0.2	0.1	0.1	2.2	0.2
II	Ccel_2319	S-3CBM22-GH10-Lnk-CBM9-Lnk-Unk-3SLH		0.4	0.5	0.3	0.6	83.4	0.7
II	Ccel_1004	Unk-GH31-Unk		0.1	0	0	0.1	0.4	0.1
II	Ccel_0993	S-Unk-CBM9-3FN3-Unk-2SLH		0	0.1	0.1	0	1.3	0.2
II	Ccel_2320	S-2CBM22-GH10-Lnk-CBM9-2SLH		0.2	0.1	0.1	0	126.8	3.4
II	Ccel_1260	CE1		2	1.7	2.4	1.3	6.7	3.3
II	Ccel_0153	S-GH10		0.4	0.1	0.2	1.4	61.2	8.6
II	Ccel_1549	GH120		1.7	0.9	1.5	2.4	43.9	8.5
II	Ccel_1139	Unk-GH3-Unk		1.1	1.4	2.1	4.3	27	8.5
II	Ccel_1020	GH95		0.4	0.4	0.4	0.7	0.9	0.8
II	Ccel_1255	GH51-Unk		0.6	3.3	0.8	1.4	34.1	22.1
II	Ccel_3426	GH4		0.2	1	0.3	1.4	32.4	31.7
II	Ccel_1221	GH51-Unk		1.3	8.8	1.1	1.7	4.9	4.4
II	Ccel_0798	CE9		1	3.6	2.5	1.5	2.2	2.3
II	Ccel_2876	GT51		3.1	9.5	10.7	4.9	10.6	4.1
II	Ccel_2251	S-Unk-CE4		0.1	0.8	1.9	0.8	5.3	0.6
II	Ccel_3412	Unk-GH94-Unk		1.7	1.8	1.9	2.8	2.2	1.7
II	Ccel_0374	GH1		2.7	1.8	2.5	10.3	6.2	1.5
II	Ccel_2921	GT26		1.8	3.6	4.3	7.9	3.1	2.6
II	Ccel_1773	GT4		2.8	4.5	4.1	10.9	5.3	8.8
II	Ccel_2109	Unk-GH94-Unk		3.6	4.9	1.7	78.2	11.5	23.7
II	Ccel_1036	GH51-Unk		0.7	4.3	1.2	4.2	2.7	2.3
II	Ccel_0203	GH3-Unk		2.8	8.7	2.8	11.6	9.8	7.4
II	Ccel_0486	GT28		43.9	77.1	110	49.9	59.4	51.8
II	Ccel_2169	Unk-CBM25-Unk		7.6	28.4	31.7	9.2	16.4	10.6
II	Ccel_2893	S-GH18-Unk		2.1	4.2	5.4	1.4	1.8	1.8
II	Ccel_3410	S-Unk-GH3-Unk		2.6	10.3	7.7	4.3	3.1	4.8
II	Ccel_0567	S-Unk-CE4		2.8	10.3	9.7	4.4	2.7	4.7
II	Ccel_1334	GT5		2	2.4	4.3	1.4	2.2	0.7
II	Ccel_0333	GT2		0.2	0.4	2.3	0.3	0.9	0.1
II	Ccel_2395	S-Unk-Doc-CE3		12.7	21.8	161.1	17	17.3	28.4
II	Ccel_1670	Unk-GH2		0	0	0.4	0	0	0.1
II	Ccel_0643	S-GH18-3SLH-Unk		0	0	0.1	0	0	0
II	Ccel_0571	Unk-TM-Unk-CE4		0	0.2	1.1	0.1	0	0.1
II	Ccel_0815	Unk-GH23		7.1	5.1	28.3	18.6	6.7	10.7
II	Ccel_0883	Unk-TM-Unk-CE4		0	0	2.4	1.3	0	0.5
II	Ccel_1111	Unk-GH18		0.1	0	0.8	0.2	0	0.2
II	Ccel_2392	S-Unk-CBM4-Unk-GH9-Unk-Doc		24.8	47.1	42.3	39.7	18.6	14.6
II	Ccel_0992	Unk-GH2-Unk-CBM32		0	0.1	0.1	0.1	0	0
II	Ccel_0210	CE7		2.4	3.2	1.9	2.8	0.9	0.5
II	Ccel_1655	S-Doc-Unk		3.2	10.8	7.9	2.3	1.8	2.1
II	Ccel_2614	GH43		3.9	7.6	5.2	4	3.1	2.8
II	Ccel_3438	GH43-Unk		1.9	6.9	3.1	1.6	1.8	0.6
II	Ccel_2215	GT35		9.4	36.1	20.7	10.8	3.5	9.9
II	Ccel_0335	Unk-GH15		1.7	3.6	1.7	1.3	0.9	1.8
II	Ccel_2820	GH18-Unk		0.1	0.9	0	0.1	0	0.1
III	Ccel_1231	S-GH43-CBM6-Doc		2	0.1	0.6	0.5	0	5.7
III	Ccel_1230	S-GH10-Unk-CBM6-Doc		11.6	0.3	2.8	1.6	0.4	25.9
III	Ccel_1229	S-GH43-CBM6-Doc		13.1	0.1	1.9	2.2	0	19.5
III	Ccel_1242	S-GH5-Unk-CBM6-Doc		1.1	0	2.1	0.6	0	1.9
III	Ccel_1597	S-GH27-Unk-Doc		25	10.4	18	11.4	8	15.4
III	Ccel_1241	S-Unk-GH95-CBM22-CBM6-Doc		0.4	0	0.2	0	0	0.2
III	Ccel_1234	S-GH62-CBM6-Doc		0.6	0.2	0.4	0	0	0.8
III	Ccel_1238	S-GH59-Unk-CBM6-Doc	Gal59A	0.3	0.2	0.2	0	0	1.1
III	Ccel_1233	S-GH43-Unk-CBM6-Doc		1	0.1	0.9	0.2	0	2.8
III	Ccel_1239	S-Unk-GH2-Unk-CBM6-Doc		0.3	0.1	0.4	0	0	1.4
III	Ccel_0286	S-Doc-CE1		21.8	11	16	15.2	5.8	33.5
III	Ccel_1232	S-CE1-CBM6-Doc		4.6	0.7	1.2	0.5	0	8.8
III	Ccel_1237	S-GH27-Unk-CBM6-Doc	Gal27A	0.4	0.3	0.3	0.3	0	1.9
III	Ccel_1246	S-CE8-Unk-Doc		1	0.3	0	0	0.4	0.3
III	Ccel_2451	Unk-GH42		0.8	0.7	0.1	0.6	0.4	1.2
III	Ccel_0034	GT28		0	0.1	0.2	0	0	0.5
III	Ccel_3463	S-Unk-CBM9-Unk-CE1		2.5	8.5	3.7	4.3	4	14.6
III	Ccel_0141	Unk-GH67		0.7	1.1	0.5	1	2.2	10.8
III	Ccel_2454	Unk-GH3-Unk		0.3	0.8	0.3	0.4	0.9	4.1
III	Ccel_2455	Unk-GH31-Unk		1	1.5	0.8	0.4	2.7	10.3
III	Ccel_1235	S-GH43-Lnk-CBM6-Doc		1.4	0.1	0.3	0.1	0.4	1.2
III	Ccel_1236	S-COG3533-CBM22-Unk-Doc		0.9	0.2	0.4	0.2	0.4	2
III	Ccel_1240	S-GH62-CBM6-Doc-CE6		0.4	0.2	0.2	0.1	0.4	0.7
III	Ccel_0154	Unk-GH2-Unk		0.2	0.2	0.6	0.1	0.9	0.7
III	Ccel_1656	S-Unk-CBM6-Doc		2.6	0	2.1	1	2.7	2.5
III	Ccel_1866	S-GH11		2890.2	28.4	1747.3	193.7	388.4	582.9
III	Ccel_2621	S-CBM30-GH9-Doc-Unk		5.1	2.3	6.7	2.8	5.8	3.8
IV	Ccel_3181	GT1		1.5	0.9	4.6	0.2	0	0.6
IV	Ccel_1562	Unk-GH73		32	64.7	92.5	11.2	3.5	29
IV	Ccel_2530	S-Doc-CBM13-Unk		27.5	41.3	47.4	3.6	3.1	11.1
IV	Ccel_1491	S-Unk-CBM3		273.2	258.3	454.4	46.9	43	155.9
IV	Ccel_2017	S-COG2755/2845-Doc		32.8	38	29.5	20.3	19.5	32.5
IV	Ccel_1060	S-COG2755/2845-Doc		39	13.7	19.8	32.4	0.4	144.8
IV	Ccel_2226	S-Unk-GH9		5.6	5.6	5.6	7.5	3.5	8.3
IV	Ccel_1809	S-COG5513-Doc-Unk		82.6	78.6	61	136.4	12.4	64.5
IV	Ccel_0881	S-CBM16-Unk		6.5	8.9	4.4	19.9	0	5.2
IV	Ccel_1550	S-GH18-Doc-Unk		8.5	8.1	9	14.7	0.4	5.4
IV	Ccel_0920	S-CE1-Doc		21.5	14.3	21.7	50.8	3.1	18.4
IV	Ccel_1257	GH43-Unk		0.4	1.1	0.7	0.6	0	0.9
IV	Ccel_1013	Unk-GH2-Unk		0.2	0.3	0.3	0.4	0	0.4
IV	Ccel_2417	GT39		0.9	3.5	3.1	2.4	0	1.1
IV	Ccel_1307	GT2		4.8	2.6	5.5	3.3	0.9	2.2
IV	Ccel_2354	Unk-GH94-Unk		6.2	4.8	7	5.3	0.9	4.2
IV	Ccel_2930	GT4		8.6	2.3	5.8	7.2	0.4	3
IV	Ccel_2577	S-Unk-2TM-GT84-2TM-Unk-2TM-Unk-GH94		0.3	0.2	0.5	0.4	0	0.4
IV	Ccel_1245	S-PL10-Unk-Doc		0.2	0.2	0.1	0.1	0	0.1
IV	Ccel_1972	S-GH43-Unk		44.1	27.5	23.3	18.1	7.1	8
IV	Ccel_2327	GT1		0.5	0.1	0	0	0	0
IV	Ccel_2325	GT1		0.8	0	0.1	0.1	0	0
aS: signal sequence; TM: transmembrane sequence; GH: family of glycoside hydrolase; PL: family of pectate lyase; CE: family of carbohydrate esterase; CBM: family of carbohydrate-binding module; Doc: dockerin module; Coh: cohesin module; Lnk: linker sequence; SLH: surface-layer homology sequence;
COG: clusters of orthologous groups; Unk: unknown function module or sequence. Dockerin and cohesin modules are highlighted in bold.
