# Supplementary material for: Structure and regulation of the cellulose degradome in Clostridium cellulolyticum
Source: Biotechnol Biofuels. 2013 May 8;6:73. doi: 10.1186/1754-6834-6-73 (PMC3656788; doi:10.1186/1754-6834-6-73)
Supplement: Additional file 7: Table S5 — Putative cre sites present in the promoter regions of certain Clostridium cellulolyticum genes. [file 1754-6834-6-73-S7.xlsx]

## Sheet: table5
Motif type	Start	End	p-value	Matched Sequence	Gene ID	Function
CcpA-binding	1250523	1250538	3.65e-09	AGCTAAACGTTTAGCC	Ccel_1006	carbohydrate kinase FGGY
CcpA-binding	1249430	1249445	6.57e-08	AGTTAAACGTTTTGCG	Ccel_1005	transcriptional regulator, LacI family
CcpA-binding	1041315	1041330	1.15e-06	AGCTGAACGTTTCGTA	Ccel_0865	acyl carrier protein
CcpA-binding	3422677	3422692	1.59e-06	TGCTAAACGTGTAACA	Ccel_2873	membrane protein of unknown function
CcpA-binding	1715249	1715264	4.43e-06	TGCAATACGTTTAACG	Ccel_1412	protein of unknown function DUF204
CcpA-binding	1840387	1840402	1.69e-05	TTTTAAACGTTTCATC	Ccel_1517	hypothetical protein
CcpA-binding	1695420	1695435	1.94e-05	AGGTATACGTTTTGCA	Ccel_1395	hypothetical protein
CcpA-binding	3148162	3148177	2.2e-05	TGCAAAACCTTTTATA	Ccel_2613	phosphatidylserine decarboxylase
CcpA-binding	1571540	1571555	3.66e-05	AGTGAAACGTGTAAGT	Ccel_1266	cobalamin biosynthesis protein CbiM
CcpA-binding	2396356	2396371	3.8e-05	ATTGAAACGCTTAGCC	Ccel_2036	hypothetical protein
CcpA-binding	4067409	4067424	4.08e-05	TGCAAAAGGTTCAGCC	Ccel_3488	60 kDa inner membrane insertion protein
CcpA-binding	2438350	2438365	4.23e-05	AGAAAAACGGTTTACA	Ccel_2080	potassium uptake protein, TrkH family
CcpA-binding	3622765	3622780	4.88e-05	AGTTAGACGTATAGAC	Ccel_3088	transcriptional regulator, AbrB family
CcpA-binding	1779824	1779839	5.44e-05	ATTAAAACGCTTAGTA	Ccel_1467	hypothetical protein
CcpA-binding	4030490	4030505	5.44e-05	TGCAAAACGTACCACA	Ccel_3461	hypothetical protein
CcpA-binding	392844	392859	6.99e-05	TGGTAAACGTATAATA	Ccel_0339	hypothetical protein
CcpA-binding	392899	392914	6.99e-05	TGGTAAACGTATAATA	Ccel_0340	transcriptional regulator, CarD family
CcpA-binding	1491290	1491305	7.77e-05	TGTAAAACGGTTACTA	Ccel_1218	phenylacetate-CoA ligase
LfpC1-binding	1746744	1746759	1.43e-10	ATGGGAACGTTCCCAA	Ccel_1438	transcriptional regulator, LacI family
LfpC1-binding	1747837	1747852	1.43e-10	ATGGGAACGTTCCCAA	Ccel_1439	glycosyltransferase 36
LfpC1-binding	224904	224919	4.55e-06	ATAGGAACGCTGCCGA	Ccel_0199	putative sensor with HAMP domain
LfpC1-binding	2630957	2630972	5.85e-06	ATGATAACGGTACAAA	Ccel_2251	polysaccharide deacetylase
LfpC1-binding	3360218	3360233	1.1e-05	ATGATAACGGGCCCGG	Ccel_2803	polymorphic outer membrane protein
LfpC1-binding	1360479	1360494	1.22e-05	ATGGTCACGCTGCCAA	Ccel_1101	Spore coat protein CotH
LfpC1-binding	814330	814345	1.56e-05	ATGATAACGTTAGTAT	Ccel_0704	sulfatase
LfpC1-binding	962242	962257	1.86e-05	ATGTGAACGTCACTAA	Ccel_0844	hypothetical protein
LfpC1-binding	942358	942373	2.72e-05	ATGGCAACGATACGAT	Ccel_0822	hypothetical protein
LfpC1-binding	260317	260332	5.69e-05	ATTGGAACGGTGCAGA	Ccel_0231	glycoside hydrolase family 9
LfpC1-binding	3711585	3711600	6.42e-05	ATGGAGGCGTTCCAGT	Ccel_3180	putative transcriptional regulator, TetR family
LfpC1-binding	1108773	1108788	8.17e-05	CTGTTAACGTGCCCCA	Ccel_0932	Carbamoyl-phosphate synthase L chain ATP-binding
LfpC1-binding	722165	722180	8.39e-05	ATGGGAACGTGCATCT	Ccel_0624	Radical SAM domain protein
LfpC1-binding	3296228	3296243	8.78e-05	CCGATATCGTTACCAT	Ccel_2734	RNA polymerase, sigma-24 subunit, ECF subfamily
LfpC1-binding	893993	894008	9.03e-05	ATAAGAACGATCCTGG	Ccel_0757	ribosomal protein S10
LfpC1-binding	2317551	2317566	9.9e-05	ATAGTAGCGCTTCCGA	Ccel_1956	NLP/P60 protein
LfpC1-binding	3197999	3198014	9.9e-05	ATTGGGGCGTTCACAT	Ccel_2651	hypothetical protein
LfpC2-binding	1802467	1802482	1.74e-06	TTTGTAACGGTATATT	Ccel_1486	penicillin-binding protein transpeptidase
LfpC2-binding	1802509	1802524	1.74e-06	TTTGTAACGGTATATT	Ccel_1485	transposase IS3/IS911 family protein
LfpC2-binding	1104579	1104594	2.35e-06	TTTTTAACGTTAAAAT	Ccel_0930	Alkaline phosphatase
LfpC2-binding	2211172	2211187	2.35e-06	ATTGTATCGATACAAT	Ccel_1858	pyridoxine biosynthesis protein
LfpC2-binding	1767878	1767893	8.93e-06	TTTATAACGAGACAAT	Ccel_1454	hypothetical protein
LfpC2-binding	3766052	3766067	1.47e-05	TTTGTACCGATATAAT	Ccel_3228	hypothetical protein
LfpC2-binding	3766079	3766094	1.47e-05	TTTGTACCGATATAAT	Ccel_3227	RelA/SpoT domain protein
LfpC2-binding	3093934	3093949	2.37e-05	ATAGTAACGTCGCAAT	Ccel_2570	sodium:neurotransmitter symporter
LfpC2-binding	3093992	3094007	2.54e-05	ATTGCGACGTTACTAT	Ccel_2570	sodium:neurotransmitter symporter
LfpC2-binding	2640540	2640555	4.51e-05	ATTTTAACGTACCATT	Ccel_2261	hypothetical protein
LfpC2-binding	2971528	2971543	5.67e-05	TATGTGACGCTACACT	Ccel_2458	extracellular solute-binding protein family 1
LfpC2-binding	3793111	3793126	5.67e-05	TTAGTAGCGCTACACT	Ccel_3246	extracellular solute-binding protein family 1
LfpC2-binding	3460241	3460256	6.09e-05	TTTGTATCGTTTCCCT	Ccel_2904	carboxyl-terminal protease
LfpC2-binding	2921546	2921561	6.36e-05	TTCGAAACGATACTAT	Ccel_R0064	tRNA
LfpC2-binding	2104456	2104471	6.67e-05	GTTGTAGCGTTAGTAT	Ccel_1757	L-lactate permease, putative
LfpC2-binding	1733523	1733538	6.88e-05	TATGTAGCGTCACATG	Ccel_1428	transcriptional regulator, AraC family
LfpC2-binding	3959809	3959824	7.71e-05	TTGGTTGCGTTAAAAT	Ccel_3407	UTP-glucose-1-phosphate uridylyltransferase
LfpC2-binding	3959877	3959892	7.71e-05	TTGGTTGCGTTAAAAT	Ccel_3408	hypothetical protein
LfpC2-binding	691541	691556	8.91e-05	TCTATGACGTAACAAT	Ccel_0601	cell divisionFtsK/SpoIIIE
LfpC2-binding	2211309	2211324	9.38e-05	AGTGTATCGATACAGT	Ccel_1858	pyridoxine biosynthesis protein
LfpC3-binding	3549410	3549425	1.1e-07	ACTTAAACGTTAACCT	Ccel_2997	extracellular solute-binding protein family 1
LfpC3-binding	837931	837946	2.06e-06	AAGTTATCGTTAATTA	Ccel_0728	cellulosome anchoring protein cohesin region
LfpC3-binding	3883314	3883329	2.93e-06	ACCTTAACGTAAACTT	Ccel_3338	transcriptional regulator, MerR family
LfpC3-binding	3223733	3223748	4.25e-06	TCGTTAACGATAACGT	Ccel_2675	transposase mutator type
LfpC3-binding	572964	572979	8.88e-06	AGTTCCACGTTAAATT	Ccel_0495	transcriptional regulator, XRE family
LfpC3-binding	939336	939351	1.47e-05	AGTTTAACGATACTTT	Ccel_0819	SsrA-binding protein
LfpC3-binding	2780012	2780027	2.3e-05	TGTTTAACGATAATAT	Ccel_2360	hypothetical protein
LfpC3-binding	597735	597750	3.16e-05	AATTCAGCGATAAATT	Ccel_0519	dihydrodipicolinate reductase
LfpC3-binding	1920708	1920723	3.62e-05	TGCTCTACGATAAACA	Ccel_1574	transposase IS3/IS911 family protein
LfpC3-binding	1928021	1928036	3.62e-05	TGCTCTACGATAAACA	Ccel_1585	transposase IS3/IS911 family protein
LfpC3-binding	1935560	1935575	3.62e-05	TGCTCTACGATAAACA	Ccel_1596	transposase IS3/IS911 family protein
LfpC3-binding	1653925	1653940	3.83e-05	AATTCACCGTTAATCA	Ccel_1355	hypothetical protein
LfpC3-binding	2641177	2641192	4.5e-05	TATTCAACGTTAGCTA	Ccel_2262	pentapeptide repeat protein
LfpC3-binding	1338439	1338454	5.37e-05	GGCTTAACGTGAAACT	Ccel_1084	tryptophan synthase, alpha subunit
LfpC3-binding	3497662	3497677	6.28e-05	AAGGAATCGTTAAATA	Ccel_2938	heat shock protein Hsp20
LfpC3-binding	967625	967640	6.58e-05	AGGGACACGTTAACCA	Ccel_0849	NusG antitermination factor
LfpC3-binding	2068220	2068235	7.01e-05	ACGGCAACGGTAAACA	Ccel_1719	peptidase S1 and S6 chymotrypsin/Hap
LfpC3-binding	3349459	3349474	7.44e-05	AATTTGTCGATAAATA	Ccel_2790	transcriptional regulator, XRE family
LfpC3-binding	145183	145198	8.82e-05	ACGGAAGCGATAACTT	Ccel_0129	protein of unknown function DUF6 transmembrane
LfpC3-binding	207432	207447	8.82e-05	AACTAATCGATACACT	Ccel_0183	hypothetical protein
LfpC3-binding	384983	384998	8.82e-05	AACTAATCGATACACT	Ccel_0333	glycosyl transferase family 2
LfpC3-binding	753773	753788	8.82e-05	AACTAATCGATACACT	Ccel_0651	hypothetical protein
LfpC3-binding	795813	795828	8.82e-05	AACTAATCGATACACT	Ccel_0691	Coat F domain protein
LfpC3-binding	884213	884228	8.82e-05	AACTAATCGATACACT	Ccel_0755	glycoside hydrolase family 9
LfpC3-binding	1269608	1269623	8.82e-05	AACTAATCGATACACT	Ccel_1020	hypothetical protein
LfpC3-binding	1598751	1598766	8.82e-05	AACTAATCGATACACT	Ccel_1294	hypothetical protein
LfpC3-binding	3223235	3223250	8.82e-05	AACTAATCGATACACT	Ccel_2675	transposase mutator type
LfpC4-binding	4032192	4032207	1.81e-07	ACGATAACGCTATTTC	Ccel_3463	Carbohydrate-binding family 9
LfpC4-binding	797928	797943	2.01e-06	ATTATAACGTAGCATC	Ccel_0693	hypothetical protein
LfpC4-binding	1668869	1668884	1.02e-05	ATTATAACGTTATCAC	Ccel_1372	threonyl-tRNA synthetase
LfpC4-binding	82313	82328	1.18e-05	ATTAAATCGTTATAGC	Ccel_0071	SEC-C motif domain protein
LfpC4-binding	1477869	1477884	1.22e-05	AGGGGAACGTTTCACC	Ccel_1207	cellulosome protein dockerin type I
LfpC4-binding	1920662	1920677	2.04e-05	ACGCTAACGCTACAAC	Ccel_1574	transposase IS3/IS911 family protein
LfpC4-binding	1927975	1927990	2.04e-05	ACGCTAACGCTACAAC	Ccel_1585	transposase IS3/IS911 family protein
LfpC4-binding	1935514	1935529	2.04e-05	ACGCTAACGCTACAAC	Ccel_1596	transposase IS3/IS911 family protein
LfpC4-binding	2549573	2549588	2.04e-05	ATTATGACGATGTTCC	Ccel_2177	pyruvate carboxyltransferase
LfpC4-binding	1697702	1697717	3.05e-05	ATGATGTCGCTGTTGC	Ccel_1398	DNA gyrase subunit B domain protein
LfpC4-binding	3847348	3847363	3.25e-05	ATGAAACCGTTGTATC	Ccel_3300	RNA polymerase, sigma-24 subunit, ECF subfamily
LfpC4-binding	224767	224782	3.76e-05	ACGATATCGTTATGTC	Ccel_0199	putative sensor with HAMP domain
LfpC4-binding	558564	558579	4.7e-05	ATTATAACGTTTTTCA	Ccel_0486	Monogalactosyldiacylglycerol synthase
LfpC4-binding	2198926	2198941	5.06e-05	ATTATAACGTAATATA	Ccel_1848	hypothetical protein
LfpC4-binding	263454	263469	6e-05	ATTATACCGATATTTC	Ccel_0233	C_GCAxxG_C_C family protein
LfpC4-binding	1972910	1972925	6.86e-05	AGGAACACGCTATTCC	Ccel_1634	molybdopterin oxidoreductase
LfpC4-binding	2378880	2378895	7.23e-05	ATCATAACGTCACTTC	Ccel_2017	lipolytic protein G-D-S-L family
LfpC4-binding	1497074	1497089	7.67e-05	AGTAAAACGTTATTTT	Ccel_1223	periplasmic binding protein/LacI transcriptional regulator
LfpC4-binding	65806	65821	8.35e-05	ATTATACCGCTATTTG	Ccel_0059	hypothetical protein
LfpC4-binding	65839	65854	8.35e-05	ATTATACCGCTATTTG	Ccel_0058	transcriptional regulator, XRE family
LfpC4-binding	3575739	3575754	8.35e-05	AATGTAACGTGATGCC	Ccel_3020	hypothetical protein
LfpC4-binding	2007339	2007354	8.49e-05	AGGGGAACGGTATGGC	Ccel_1664	hypothetical protein
LfpC4-binding	2275069	2275084	8.9e-05	ACGGTATCGCAGGAGC	Ccel_1924	3-dehydroquinate dehydratase, type II
LfpC4-binding	2454087	2454102	8.9e-05	ATGGCACCGTTGAAGC	Ccel_2096	alanyl-tRNA synthetase
LfpC4-binding	3329631	3329646	8.9e-05	ATCATAGCGTTGTAAC	Ccel_2767	hypothetical protein
LfpC4-binding	1495936	1495951	9.34e-05	AAGACTACGTTGTAGC	Ccel_1222	transcriptional regulator, ArsR family
LfpC4-binding	2195531	2195546	9.46e-05	AAGGAAACGCTGTAGA	Ccel_1839	peptidase U35 phage prohead HK97
LfpC4-binding	1973967	1973982	9.84e-05	GGCGGAACGTTGTTGC	Ccel_1635	extracellular solute-binding protein family 3
